# Supplementary material for: A Metabolites Merging Strategy (MMS): Harmonization to Enable Studies’ Intercomparison
Source: Metabolites. 2023 Nov 21;13(12):1167. doi: 10.3390/metabo13121167 (PMC10744506; doi:10.3390/metabo13121167)
Supplement: Supplementary file 1 [file metabolites-13-01167-s001.zip]

Archive with 1 entries (1 files):
- metabolites-2730430-supplementary.xlsx
