# Supplementary material for: A Metabolites Merging Strategy (MMS): Harmonization to Enable Studies’ Intercomparison
Source: Metabolites. 2023 Nov 21;13(12):1167. doi: 10.3390/metabo13121167 (PMC10744506; doi:10.3390/metabo13121167)
Supplement: Supplementary file 1 [file metabolites-13-01167-s001.zip › metabolites-2730430-supplementary.xlsx]

## Sheet: Captions
Table	Caption
Table S1	Merged urine asthma metabolites.
Table S2	Metabolomic Workbench ST001039 (study I) metabolites.
Table S3	Metabolomic Workbench ST001048 (study II) metabolites.
Table S4	Metabolomic Workbench ST001317 (study III) metabolites.
Table S5	HMDB urine asthma metabolites.
Table S6	Literature urine asthma significant metabolites.
Table S7	Enrichment analysis pathways results following the MDM strategy.
Table S8	Enrichment analysis pathways results without following the MDM strategy.

## Sheet: Table S1
order	Name	RefMet	InChIKey	InChI	SMILES	Molecular Weight	Molecular Formula	HMDB	CID	KEGG	Bin	LipidMaps	CAS	ChEBI	Drugbank	Kingdom	SuperClass	Class	Subclass	Parent Level 1	Reference
1	Stearic Acid	Stearic acid	QIQXTHQIDYTFRH-UHFFFAOYSA-N	InChI=1S/C18H36O2/c1-2-3-4-5-6-7-8-9-10-11-12-13-14-15-16-17-18(19)20/h2-17H2,1H3,(H,19,20)	CCCCCCCCCCCCCCCCCC(=O)O	284.477	C18H36O2	HMDB0000827	5281	C01530	[13, 341677, 34070]	LMFA01010018	126539-56-8	CHEBI:28842	DB03193	Organic compounds	Lipids and lipid-like molecules	Fatty Acyls	Fatty acids and conjugates	Long-chain fatty acids	ST001039 | ST001048 | ST001317 | LT04 | LT06
2	Uric Acid	Uric acid	LEHOTFFKMJEONL-UHFFFAOYSA-N	InChI=1S/C5H4N4O3/c10-3-1-2(7-4(11)6-1)8-5(12)9-3/h(H4,6,7,8,9,10,11,12)	C12=C(NC(=O)N1)NC(=O)NC2=O	168.11	C5H4N4O3	HMDB0000289	1175	C00366	[23, 33210, 34037, 171555, 390542]		13154-20-6	CHEBI:17775	DB08844	Organic compounds	Organoheterocyclic compounds	Imidazopyrimidines	Purines and purine derivatives	Xanthines	ST001039 | ST001048 | ST001317 | LT04 | LT06
3	2-Hydroxybenzenepropanoic acid	3-(2-Hydroxyphenyl)propanoic acid	CJBDUOMQLFKVQC-UHFFFAOYSA-N	InChI=1S/C9H10O3/c10-8-4-2-1-3-7(8)5-6-9(11)12/h1-4,10H,5-6H2,(H,11,12)	C1=CC=C(C(=C1)CCC(=O)O)O	166.174	C9H10O3	HMDB0033752	873	C01198			3480-87-3	CHEBI:16104		Organic compounds	Phenylpropanoids and polyketides	Phenylpropanoic acids		Phenylpropanoic acids	ST001039 | ST001048 | ST001317 | LT05
4	Allantoin	Allantoin	POJWUDADGALRAB-UHFFFAOYSA-N	InChI=1S/C4H6N4O3/c5-3(10)6-1-2(9)8-4(11)7-1/h1H,(H3,5,6,10)(H2,7,8,9,11)	C1(C(=O)NC(=O)N1)NC(=O)N	158.115	C4H6N4O3	HMDB0000462	204	C01551	[117043, 84082]		5377-33-3	CHEBI:15676		Organic compounds	Organoheterocyclic compounds	Azoles	Imidazoles	Imidazoles	ST001039 | ST001048 | ST001317 | LT02
5	Caffeine	Caffeine	RYYVLZVUVIJVGH-UHFFFAOYSA-N	InChI=1S/C8H10N4O2/c1-10-4-9-6-5(10)7(13)12(3)8(14)11(6)2/h4H,1-3H3	CN1C=NC2=C1C(=O)N(C(=O)N2C)C	194.191	C8H10N4O2	HMDB0001847	2519	C07481	[11820, 134461]		58-08-2	CHEBI:27732	DB00201	Organic compounds	Organoheterocyclic compounds	Imidazopyrimidines	Purines and purine derivatives	Xanthines	ST001039 | ST001048 | ST001317 | HMDB
6	Glycocyamine	Guanidoacetic acid	BPMFZUMJYQTVII-UHFFFAOYSA-N	InChI=1S/C3H7N3O2/c4-3(5)6-1-2(7)8/h1H2,(H,7,8)(H4,4,5,6)	C(C(=O)O)N=C(N)N	117.107	C3H7N3O2	HMDB0000128	763	C00581	[7964, 34141]		352-97-6	CHEBI:16344	DB02751	Organic compounds	Organic acids and derivatives	Carboxylic acids and derivatives	Amino acids, peptides, and analogues	Amino acids and derivatives	ST001039 | ST001048 | LT02 | LT05
7	Indole-3-acetic acid	Indoleacetic acid	SEOVTRFCIGRIMH-UHFFFAOYSA-N	InChI=1S/C10H9NO2/c12-10(13)5-7-6-11-9-4-2-1-3-8(7)9/h1-4,6,11H,5H2,(H,12,13)	C1=CC=C2C(=C1)C(=CN2)CC(=O)O	175.184	C10H9NO2	HMDB0000197	802	C00954	[69]		87-51-4	CHEBI:16411	DB07950	Organic compounds	Organoheterocyclic compounds	Indoles and derivatives	Indolyl carboxylic acids and derivatives	Indole-3-acetic acid derivatives	ST001039 | ST001048 | ST001317 | LT01
8	Palmitic Acid	Palmitic acid	IPCSVZSSVZVIGE-UHFFFAOYSA-N	InChI=1S/C16H32O2/c1-2-3-4-5-6-7-8-9-10-11-12-13-14-15-16(17)18/h2-15H2,1H3,(H,17,18)	CCCCCCCCCCCCCCCC(=O)O	256.424	C16H32O2	HMDB0000220	985	C00249	[11, 171301, 171556, 34071]	LMFA01010001	408-35-5	CHEBI:15756	DB03796	Organic compounds	Lipids and lipid-like molecules	Fatty Acyls	Fatty acids and conjugates	Long-chain fatty acids	ST001039 | ST001048 | ST001317 | LT05
9	1-Methylnicotinamide	1-Methyl nicotinamide	LDHMAVIPBRSVRG-UHFFFAOYSA-O	InChI=1S/C7H8N2O/c1-9-4-2-3-6(5-9)7(8)10/h2-5H,1H3,(H-,8,10)/p+1	C[N+]1=CC=CC(=C1)C(=O)N	137.159	C7H9N2O	HMDB0000699	457	C02918			3106-60-3	CHEBI:16797	DB11710	Organic compounds	Organoheterocyclic compounds	Pyridines and derivatives	Pyridinecarboxylic acids and derivatives	Pyridinecarboxamides	ST001048 | LT02 | LT03
10	2-Aminohexanedioic acid	alpha-Aminoadipic acid	OYIFNHCXNCRBQI-UHFFFAOYSA-N	InChI=1S/C6H11NO4/c7-4(6(10)11)2-1-3-5(8)9/h4H,1-3,7H2,(H,8,9)(H,10,11)	C(CC(C(=O)O)N)CC(=O)O	161.156	C6H11NO4	HMDB0000510	469	C00956		LMFA01170098	1118-90-7	CHEBI:37024		Organic compounds	Organic acids and derivatives	Carboxylic acids and derivatives	Amino acids, peptides, and analogues	Amino acids and derivatives	ST001039 | ST001048 | ST001317
11	2-Hydroxy-3-(4-hydroxyphenyl)propanoic acid	Hydroxyphenyllactic acid	JVGVDSSUAVXRDY-UHFFFAOYSA-N	InChI=1S/C9H10O4/c10-7-3-1-6(2-4-7)5-8(11)9(12)13/h1-4,8,10-11H,5H2,(H,12,13)	C1=CC(=CC=C1CC(C(=O)O)O)O	182.173	C9H10O4	HMDB0000755	9378	C03672	[131590]		23508-35-2	CHEBI:17385		Organic compounds	Phenylpropanoids and polyketides	Phenylpropanoic acids		Phenylpropanoic acids	ST001048 | ST001317 | LT01
12	2-Oxoadipic acid	Oxoadipic acid	FGSBNBBHOZHUBO-UHFFFAOYSA-N	InChI=1S/C6H8O5/c7-4(6(10)11)2-1-3-5(8)9/h1-3H2,(H,8,9)(H,10,11)	C(CC(=O)C(=O)O)CC(=O)O	160.125	C6H8O5	HMDB0000225	71	C00322	[106429, 118816]	LMFA01170121	3184-35-8	CHEBI:15753		Organic compounds	Organic acids and derivatives	Keto acids and derivatives	Medium-chain keto acids and derivatives	Medium-chain keto acids and derivatives	ST001039 | ST001048 | ST001317
13	2-Oxoglutaric acid	Oxoglutaric acid	KPGXRSRHYNQIFN-UHFFFAOYSA-N	InChI=1S/C5H6O5/c6-3(5(9)10)1-2-4(7)8/h1-2H2,(H,7,8)(H,9,10)	C(CC(=O)O)C(=O)C(=O)O	146.098	C5H6O5	HMDB0000208	51	C00026	[294]		17091-15-5	CHEBI:30915	DB08845	Organic compounds	Organic acids and derivatives	Keto acids and derivatives	Gamma-keto acids and derivatives	Gamma-keto acids and derivatives	ST001039 | ST001048 | ST001317
14	3-Hydroxyanthranilic acid	3-Hydroxyanthranilic acid	WJXSWCUQABXPFS-UHFFFAOYSA-N	InChI=1S/C7H7NO3/c8-6-4(7(10)11)2-1-3-5(6)9/h1-3,9H,8H2,(H,10,11)	C1=CC(=C(C(=C1)O)N)C(=O)O	153.135	C7H7NO3	HMDB0001476	86	C00632	[389050, 389055]		548-93-6	CHEBI:15793	DB03644	Organic compounds	Benzenoids	Benzene and substituted derivatives	Benzoic acids and derivatives	Hydroxybenzoic acid derivatives	ST001039 | ST001048 | ST001317
15	3-Ureidopropionic acid	Ureidopropionic acid	JSJWCHRYRHKBBW-UHFFFAOYSA-N	InChI=1S/C4H8N2O3/c5-4(9)6-2-1-3(7)8/h1-2H2,(H,7,8)(H3,5,6,9)	C(CNC(=O)N)C(=O)O	132.118	C4H8N2O3	HMDB0000026	111	C02642	[107897, 117051]		462-88-4	CHEBI:18261		Organic compounds	Organic acids and derivatives	Organic carbonic acids and derivatives	Ureas	Ureas	ST001039 | ST001048 | ST001317
16	4-(2-Aminoethyl)-2-methoxyphenol	Methoxytyramine	DIVQKHQLANKJQO-UHFFFAOYSA-N	InChI=1S/C9H13NO2/c1-12-9-6-7(4-5-10)2-3-8(9)11/h2-3,6,11H,4-5,10H2,1H3	COC1=C(C=CC(=C1)CCN)O	167.205	C9H13NO2	HMDB0000022	1669	C05587	[16906]		1477-68-5	CHEBI:1582		Organic compounds	Benzenoids	Phenols	Methoxyphenols	Methoxyphenols	ST001039 | ST001048 | ST001317
17	4-Acetamidobutyric acid	4-Acetamidobutanoic acid	UZTFMUBKZQVKLK-UHFFFAOYSA-N	InChI=1S/C6H11NO3/c1-5(8)7-4-2-3-6(9)10/h2-4H2,1H3,(H,7,8)(H,9,10)	CC(=O)NCCCC(=O)O	145.156	C6H11NO3	HMDB0003681	18189	C02946			3025-96-5	CHEBI:17645		Organic compounds	Organic acids and derivatives	Carboxylic acids and derivatives	Amino acids, peptides, and analogues	Amino acids and derivatives	ST001039 | ST001048 | ST001317
18	4-Guanidinobutyric acid	4-Guanidinobutanoic acid	TUHVEAJXIMEOSA-UHFFFAOYSA-N	InChI=1S/C5H11N3O2/c6-5(7)8-3-1-2-4(9)10/h1-3H2,(H,9,10)(H4,6,7,8)	C(CC(=O)O)CN=C(N)N	145.16	C5H11N3O2	HMDB0003464	500	C01035			13890-14-7	CHEBI:15728		Organic compounds	Organic acids and derivatives	Carboxylic acids and derivatives	Amino acids, peptides, and analogues	Amino acids and derivatives	ST001039 | ST001048 | ST001317
19	4-Pyridoxic acid	4-Pyridoxic acid	HXACOUQIXZGNBF-UHFFFAOYSA-N	InChI=1S/C8H9NO4/c1-4-7(11)6(8(12)13)5(3-10)2-9-4/h2,10-11H,3H2,1H3,(H,12,13)	CC1=NC=C(C(=C1O)C(=O)O)CO	183.161	C8H9NO4	HMDB0000017	6723	C00847	[34098]		524-07-2	CHEBI:17405		Organic compounds	Organoheterocyclic compounds	Pyridines and derivatives	Pyridinecarboxylic acids and derivatives	Pyridinecarboxylic acids	ST001039 | ST001048 | ST001317
20	6-Hydroxynicotinic acid	6-Hydroxynicotinic acid	BLHCMGRVFXRYRN-UHFFFAOYSA-N	InChI=1S/C6H5NO3/c8-5-2-1-4(3-7-5)6(9)10/h1-3H,(H,7,8)(H,9,10)	C1=CC(=O)NC=C1C(=O)O	139.109	C6H5NO3	HMDB0002658	72924	C01020	[114257]		15864-85-4	CHEBI:16168		Organic compounds	Organoheterocyclic compounds	Pyridines and derivatives	Pyridinecarboxylic acids and derivatives	Pyridinecarboxylic acids	ST001039 | ST001048 | ST001317
21	Acetylcysteine	N-Acetylcysteine	PWKSKIMOESPYIA-BYPYZUCNSA-N	InChI=1S/C5H9NO3S/c1-3(7)6-4(2-10)5(8)9/h4,10H,2H2,1H3,(H,6,7)(H,8,9)/t4-/m0/s1	CC(=O)N[C@@H](CS)C(=O)O	163.195	C5H9NO3S	HMDB0001890	12035	C06809			616-91-1	CHEBI:28939	DB06151	Organic compounds	Organic acids and derivatives	Carboxylic acids and derivatives	Amino acids, peptides, and analogues	Amino acids and derivatives	ST001039 | ST001048 | ST001317
22	Acetyl-L-carnitine	CAR 2:0	RDHQFKQIGNGIED-MRVPVSSYSA-N	InChI=1S/C9H17NO4/c1-7(11)14-8(5-9(12)13)6-10(2,3)4/h8H,5-6H2,1-4H3/t8-/m1/s1	CC(=O)O[C@H](CC(=O)[O-])C[N+](C)(C)C	203.236	C9H17NO4	HMDB0000201	7045767	C02571			3040-38-8	CHEBI:57589	DB08842	Organic compounds	Lipids and lipid-like molecules	Fatty Acyls	Fatty Acyls	Fatty acid esters	ST001039 | ST001048 | ST001317
23	Acetylleucine	N-Acetylleucine	WXNXCEHXYPACJF-UHFFFAOYSA-N	InChI=1S/C8H15NO3/c1-5(2)4-7(8(11)12)9-6(3)10/h5,7H,4H2,1-3H3,(H,9,10)(H,11,12)	CC(C)CC(C(=O)O)NC(=O)C	173.21	C8H15NO3	HMDB0011756	1995	D07350			1188-21-2	CHEBI:166830		Organic compounds	Organic acids and derivatives	Carboxylic acids and derivatives	Amino acids, peptides, and analogues	Amino acids and derivatives	ST001039 | ST001048 | ST001317
24	Adenosine cyclic phosphate	3',5' cyclic AMP	IVOMOUWHDPKRLL-KQYNXXCUSA-N	InChI=1S/C10H12N5O6P/c11-8-5-9(13-2-12-8)15(3-14-5)10-6(16)7-4(20-10)1-19-22(17,18)21-7/h2-4,6-7,10,16H,1H2,(H,17,18)(H2,11,12,13)/t4-,6-,7-,10-/m1/s1	C1[C@@H]2[C@H]([C@H]([C@@H](O2)N3C=NC4=C(N=CN=C43)N)O)OP(=O)(O1)O	329.206	C10H12N5O6P	HMDB0000058	6076	C00575			54532-48-8	CHEBI:17489	DB02527	Organic compounds	Nucleosides, nucleotides, and analogues	Purine nucleotides	Benzoic acids and derivatives	3',5'-cyclic purine nucleotides	ST001039 | ST001048 | ST001317
25	Afalanine	N-Acetylphenylalanine	CBQJSKKFNMDLON-UHFFFAOYSA-N	InChI=1S/C11H13NO3/c1-8(13)12-10(11(14)15)7-9-5-3-2-4-6-9/h2-6,10H,7H2,1H3,(H,12,13)(H,14,15)	CC(=O)NC(CC1=CC=CC=C1)C(=O)O	207.226	C11H13NO3	HMDB0000512	2000	C03519			10172-89-1	CHEBI:16259		Organic compounds	Organic acids and derivatives	Carboxylic acids and derivatives	Amino acids, peptides, and analogues	Amino acids and derivatives	ST001039 | ST001048 | ST001317
26	Aspartic Acid	Aspartic acid	CKLJMWTZIZZHCS-REOHCLBHSA-N	InChI=1S/C4H7NO4/c5-2(4(8)9)1-3(6)7/h2H,1,5H2,(H,6,7)(H,8,9)/t2-/m0/s1	C([C@@H](C(=O)O)N)C(=O)O	133.103	C4H7NO4	HMDB0000191	5960	C00049	[79, 2433, 287, 360153]		25608-40-6	CHEBI:17053	DB00128	Organic compounds	Organic acids and derivatives	Carboxylic acids and derivatives	Amino acids, peptides, and analogues	Amino acids and derivatives	ST001039 | ST001317 | LT06
27	Azelaic Acid	Azelaic acid	BDJRBEYXGGNYIS-UHFFFAOYSA-N	InChI=1S/C9H16O4/c10-8(11)6-4-2-1-3-5-7-9(12)13/h1-7H2,(H,10,11)(H,12,13)	C(CCCC(=O)O)CCCC(=O)O	188.221	C9H16O4	HMDB0000784	2266	C08261	[329430]	LMFA01170054	123-99-9	CHEBI:48131	DB00548	Organic compounds	Lipids and lipid-like molecules	Fatty Acyls	Fatty acids and conjugates	Medium-chain fatty acids	ST001048 | ST001317 | LT04
28	Caffeic Acid	Caffeic acid	QAIPRVGONGVQAS-DUXPYHPUSA-N	InChI=1S/C9H8O4/c10-7-3-1-6(5-8(7)11)2-4-9(12)13/h1-5,10-11H,(H,12,13)/b4-2+	C1=CC(=C(C=C1/C=C/C(=O)O)O)O	180.157	C9H8O4	HMDB0001964	689043	C01197	[16546]		331-39-5	CHEBI:16433	DB01880	Organic compounds	Phenylpropanoids and polyketides	Cinnamic acids and derivatives	Hydroxycinnamic acids and derivatives	Hydroxycinnamic acids	ST001039 | ST001048 | LT04
29	Carnitine	Carnitine	PHIQHXFUZVPYII-UHFFFAOYSA-N	InChI=1S/C7H15NO3/c1-8(2,3)5-6(9)4-7(10)11/h6,9H,4-5H2,1-3H3	C[N+](C)(C)CC(CC(=O)[O-])O	161.199	C7H15NO3	HMDB0000062	288	C00318			122195-30-6	CHEBI:17126	DB00583	Organic compounds	Organonitrogen compounds	Organonitrogen compounds	Quaternary ammonium salts	Carnitines	ST001039 | ST001048 | ST001317
30	creatinine	Creatinine	DDRJAANPRJIHGJ-UHFFFAOYSA-N	InChI=1S/C4H7N3O/c1-7-2-3(8)6-4(7)5/h2H2,1H3,(H2,5,6,8)	CN1CC(=O)N=C1N	113.118	C4H7N3O	HMDB0000562	588	C00791	[31, 34042, 109708]		60-27-5	CHEBI:16737	DB11846	Organic compounds	Organic acids and derivatives	Carboxylic acids and derivatives	Amino acids, peptides, and analogues	Amino acids and derivatives	ST001039 | ST001048 | ST001317
31	Cystine	Cystine	LEVWYRKDKASIDU-IMJSIDKUSA-N	InChI=1S/C6H12N2O4S2/c7-3(5(9)10)1-13-14-2-4(8)6(11)12/h3-4H,1-2,7-8H2,(H,9,10)(H,11,12)/t3-,4-/m0/s1	C([C@@H](C(=O)O)N)SSC[C@@H](C(=O)O)N	240.3	C6H12N2O4S2	HMDB0000192	67678	C00491			24645-67-8	CHEBI:16283	DB00138	Organic compounds	Organic acids and derivatives	Carboxylic acids and derivatives	Amino acids, peptides, and analogues	Amino acids and derivatives	ST001039 | ST001048 | LT04
32	Cytosine	Cytosine	OPTASPLRGRRNAP-UHFFFAOYSA-N	InChI=1S/C4H5N3O/c5-3-1-2-6-4(8)7-3/h1-2H,(H3,5,6,7,8)	C1=C(NC(=O)N=C1)N	111.102	C4H5N3O	HMDB0000630	597	C00380	[2186]		118511-36-7	CHEBI:16040		Organic compounds	Organoheterocyclic compounds	Diazines	Pyrimidines and pyrimidine derivatives	Pyrimidones	ST001039 | ST001048 | LT01
33	Ferulic acid	trans-Ferulic acid	KSEBMYQBYZTDHS-HWKANZROSA-N	InChI=1S/C10H10O4/c1-14-9-6-7(2-4-8(9)11)3-5-10(12)13/h2-6,11H,1H3,(H,12,13)/b5-3+	COC1=C(C=CC(=C1)/C=C/C(=O)O)O	194.184	C10H10O4	HMDB0000954	445858	C01494	[14814]		1135-24-6	CHEBI:17620	DB07767	Organic compounds	Phenylpropanoids and polyketides	Cinnamic acids and derivatives	Hydroxycinnamic acids and derivatives	Pyrrolidinylpyridines	ST001039 | ST001048 | ST001317
34	Gluconic Acid	Gluconic acid	RGHNJXZEOKUKBD-SQOUGZDYSA-N	InChI=1S/C6H12O7/c7-1-2(8)3(9)4(10)5(11)6(12)13/h2-5,7-11H,1H2,(H,12,13)/t2-,3-,4+,5-/m1/s1	C([C@H]([C@H]([C@@H]([C@H](C(=O)O)O)O)O)O)O	196.155	C6H12O7	HMDB0000625	10690	C00257			133-42-6	CHEBI:33198	DB13180	Organic compounds	Organic oxygen compounds	Organooxygen compounds	Carbohydrates and carbohydrate conjugates	Sugar acids and derivatives	ST001039 | ST001048 | ST001317
35	Glycocholic acid	Glycocholic acid	RFDAIACWWDREDC-FRVQLJSFSA-N	InChI=1S/C26H43NO6/c1-14(4-7-22(31)27-13-23(32)33)17-5-6-18-24-19(12-21(30)26(17,18)3)25(2)9-8-16(28)10-15(25)11-20(24)29/h14-21,24,28-30H,4-13H2,1-3H3,(H,27,31)(H,32,33)/t14-,15+,16-,17-,18+,19+,20-,21+,24+,25+,26-/m1/s1	C[C@H](CCC(=O)NCC(=O)O)[C@H]1CC[C@@H]2[C@@]1([C@H](C[C@H]3[C@H]2[C@@H](C[C@H]4[C@@]3(CC[C@H](C4)O)C)O)O)C	465.623	C26H43NO6	HMDB0000138	10140	C01921		LMST05030001	475-31-0	CHEBI:17687		Organic compounds	Lipids and lipid-like molecules	Steroids and steroid derivatives	Bile acids, alcohols and derivatives	Glycinated bile acids and derivatives	ST001039 | ST001048 | ST001317
36	Guanine	Guanine	UYTPUPDQBNUYGX-UHFFFAOYSA-N	InChI=1S/C5H5N5O/c6-5-9-3-2(4(11)10-5)7-1-8-3/h1H,(H4,6,7,8,9,10,11)	C1=NC2=C(N1)C(=O)NC(=N2)N	151.126	C5H5N5O	HMDB0000132	135398634	C00242	[2519]		11006-44-3	CHEBI:16235	DB02377	Organic compounds	Organoheterocyclic compounds	Imidazopyrimidines	Purines and purine derivatives	Purines and purine derivatives	ST001039 | ST001048 | ST001317
37	Heptadecanoic acid	Margaric acid	KEMQGTRYUADPNZ-UHFFFAOYSA-N	InChI=1S/C17H34O2/c1-2-3-4-5-6-7-8-9-10-11-12-13-14-15-16-17(18)19/h2-16H2,1H3,(H,18,19)	CCCCCCCCCCCCCCCCC(=O)O	270.451	C17H34O2	HMDB0002259	10465		[727]	LMFA01010017	1002-82-0	CHEBI:32365		Organic compounds	Lipids and lipid-like molecules	Fatty Acyls	Fatty acids and conjugates	Long-chain fatty acids	ST001039 | ST001317 | LT06
38	Hippuric Acid	Hippuric acid	QIAFMBKCNZACKA-UHFFFAOYSA-N	InChI=1S/C9H9NO3/c11-8(12)6-10-9(13)7-4-2-1-3-5-7/h1-5H,6H2,(H,10,13)(H,11,12)	C1=CC=C(C=C1)C(=O)NCC(=O)O	179.173	C9H9NO3	HMDB0000714	464	C01586	[12269, 33211, 34035, 117491, 360150, 411121]		140480-84-8	CHEBI:18089		Organic compounds	Benzenoids	Benzene and substituted derivatives	Benzoic acids and derivatives	Benzamides	ST001039 | ST001048 | ST001317
39	Homogentisic acid	Homogentisic acid	IGMNYECMUMZDDF-UHFFFAOYSA-N	InChI=1S/C8H8O4/c9-6-1-2-7(10)5(3-6)4-8(11)12/h1-3,9-10H,4H2,(H,11,12)	C1=CC(=C(C=C1O)CC(=O)O)O	168.147	C8H8O4	HMDB0000130	780	C00544			451-13-8		DB08327	Organic compounds	Benzenoids	Benzene and substituted derivatives	Phenylacetic acids	2(hydroxyphenyl)acetic acids	ST001039 | ST001048 | ST001317
40	Hydrocortisone	Cortisol	JYGXADMDTFJGBT-VWUMJDOOSA-N	InChI=1S/C21H30O5/c1-19-7-5-13(23)9-12(19)3-4-14-15-6-8-21(26,17(25)11-22)20(15,2)10-16(24)18(14)19/h9,14-16,18,22,24,26H,3-8,10-11H2,1-2H3/t14-,15-,16-,18+,19-,20-,21-/m0/s1	C[C@]12CCC(=O)C=C1CC[C@@H]3[C@@H]2[C@H](C[C@]4([C@H]3CC[C@@]4(C(=O)CO)O)C)O	362.46	C21H30O5	HMDB0000063	5754	C00735		LMST02030001	1050676-88-4	CHEBI:17650	DB00741	Organic compounds	Lipids and lipid-like molecules	Steroids and steroid derivatives	Hydroxysteroids	21-hydroxysteroids	ST001039 | ST001048 | ST001317
41	Hypoxanthine	Hypoxanthine	FDGQSTZJBFJUBT-UHFFFAOYSA-N	InChI=1S/C5H4N4O/c10-5-3-4(7-1-6-3)8-2-9-5/h1-2H,(H2,6,7,8,9,10)	C1=NC2=C(N1)C(=O)N=CN2	136.112	C5H4N4O	HMDB0000157	790	C00262	[1663, 34194, 378532]		146469-94-5	CHEBI:17368	DB04076	Organic compounds	Organoheterocyclic compounds	Imidazopyrimidines	Purines and purine derivatives	Purinones	ST001039 | ST001317 | LT06
42	Indole-3-acetamide	1H-Indole-3-acetamide	ZOAMBXDOGPRZLP-UHFFFAOYSA-N	InChI=1S/C10H10N2O/c11-10(13)5-7-6-12-9-4-2-1-3-8(7)9/h1-4,6,12H,5H2,(H2,11,13)	C1=CC=C2C(=C1)C(=CN2)CC(=O)N	174.199	C10H10N2O	HMDB0029739	397	C02693			879-37-8	CHEBI:16031	DB08652	Organic compounds	Organoheterocyclic compounds	Indoles and derivatives	Indoles	3-alkylindoles	ST001039 | ST001048 | LT01
43	Kynurenic acid	Kynurenic acid	HCZHHEIFKROPDY-UHFFFAOYSA-N	InChI=1S/C10H7NO3/c12-9-5-8(10(13)14)11-7-4-2-1-3-6(7)9/h1-5H,(H,11,12)(H,13,14)	C1=CC=C2C(=C1)C(=O)C=C(N2)C(=O)O	189.167	C10H7NO3	HMDB0000715	3845	C01717	[119053]		1000340-56-6	CHEBI:18344	DB11937	Organic compounds	Organoheterocyclic compounds	Quinolines and derivatives	Quinoline carboxylic acids	Quinoline carboxylic acids	ST001039 | ST001048 | ST001317
44	Kynurenine	Kynurenine	YGPSJZOEDVAXAB-UHFFFAOYSA-N	InChI=1S/C10H12N2O3/c11-7-4-2-1-3-6(7)9(13)5-8(12)10(14)15/h1-4,8H,5,11-12H2,(H,14,15)	C1=CC=C(C(=C1)C(=O)CC(C(=O)O)N)N	208.214	C10H12N2O3		25245862	C01718			13441-51-5	CHEBI:28683		Organic compounds	Organic oxygen compounds	Organooxygen compounds	Organooxygen compounds	Carbonyl compounds	ST001039 | ST001048 | ST001317
45	Leucine	Leucine	ROHFNLRQFUQHCH-YFKPBYRVSA-N	InChI=1S/C6H13NO2/c1-4(2)3-5(7)6(8)9/h4-5H,3,7H2,1-2H3,(H,8,9)/t5-/m0/s1	CC(C)C[C@@H](C(=O)O)N	131.173	C6H13NO2	HMDB0000687	6106	C00123	[453, 1794, 84921, 88421, 9, 171969]		112245-13-3	CHEBI:15603	DB00149	Organic compounds	Organic acids and derivatives	Carboxylic acids and derivatives	Amino acids, peptides, and analogues	Amino acids and derivatives	ST001048 | ST001317 | LT04
46	Lysine	Lysine	KDXKERNSBIXSRK-YFKPBYRVSA-N	InChI=1S/C6H14N2O2/c7-4-2-1-3-5(8)6(9)10/h5H,1-4,7-8H2,(H,9,10)/t5-/m0/s1	C(CCN)C[C@@H](C(=O)O)N	146.188	C6H14N2O2	HMDB0000182	5962	C00047	[12, 360160, 382582, 64529, 171563]		20166-34-1	CHEBI:18019	DB00123	Organic compounds	Organic acids and derivatives	Carboxylic acids and derivatives	Amino acids, peptides, and analogues	Amino acids and derivatives	ST001039 | ST001048 | ST001317
47	Methionine	Methionine	FFEARJCKVFRZRR-BYPYZUCNSA-N	InChI=1S/C5H11NO2S/c1-9-3-2-4(6)5(7)8/h4H,2-3,6H2,1H3,(H,7,8)/t4-/m0/s1	CSCC[C@@H](C(=O)O)N	149.211	C5H11NO2S	HMDB0000696	6137	C00073	[45, 299, 46165]		24425-78-3	CHEBI:16643	DB00134	Organic compounds	Organic acids and derivatives	Carboxylic acids and derivatives	Amino acids, peptides, and analogues	Amino acids and derivatives	ST001039 | ST001048 | LT04
48	N-Acetyl-L-aspartic acid	N-Acetylaspartic acid	OTCCIMWXFLJLIA-BYPYZUCNSA-N	InChI=1S/C6H9NO5/c1-3(8)7-4(6(11)12)2-5(9)10/h4H,2H2,1H3,(H,7,8)(H,9,10)(H,11,12)/t4-/m0/s1	CC(=O)N[C@@H](CC(=O)O)C(=O)O	175.139	C6H9NO5	HMDB0000812	65065	C01042	[4081, 925]		2545-40-6	CHEBI:21547		Organic compounds	Organic acids and derivatives	Carboxylic acids and derivatives	Amino acids, peptides, and analogues	Amino acids and derivatives	ST001039 | ST001048 | ST001317
49	N-acetylputrescine	N-Acetylputrescine	KLZGKIDSEJWEDW-UHFFFAOYSA-N	InChI=1S/C6H14N2O/c1-6(9)8-5-3-2-4-7/h2-5,7H2,1H3,(H,8,9)	CC(=O)NCCCCN	130.188	C6H14N2O	HMDB0002064	122356	C02714	[87301, 1835]		18233-70-0	CHEBI:17768		Organic compounds	Organic acids and derivatives	Carboximidic acids and derivatives	Carboximidic acids	Carboximidic acids	ST001039 | ST001048 | LT01
50	Octanoic acid	Caprylic acid	WWZKQHOCKIZLMA-UHFFFAOYSA-N	InChI=1S/C8H16O2/c1-2-3-4-5-6-7-8(9)10/h2-7H2,1H3,(H,9,10)	CCCCCCCC(=O)O	144.211	C8H16O2	HMDB0000482	379	C06423	[6866, 108222, 360109]	LMFA01010008	124-07-2	CHEBI:28837	DB04519	Organic compounds	Lipids and lipid-like molecules	Fatty Acyls	Fatty acids and conjugates	Medium-chain fatty acids	ST001039 | ST001048 | ST001317
51	Pantothenic Acid	Pantothenic acid	GHOKWGTUZJEAQD-ZETCQYMHSA-N	InChI=1S/C9H17NO5/c1-9(2,5-11)7(14)8(15)10-4-3-6(12)13/h7,11,14H,3-5H2,1-2H3,(H,10,15)(H,12,13)/t7-/m0/s1	CC(C)(CO)[C@H](C(=O)NCCC(=O)O)O	219.235	C9H17NO5	HMDB0000210	6613	C00864	[31356]		79-83-4			Organic compounds	Organic oxygen compounds	Organooxygen compounds	Alcohols and polyols	Secondary alcohols	ST001039 | ST001048 | ST001317
52	Phenylacetic Acid	Phenyl acetate	WLJVXDMOQOGPHL-UHFFFAOYSA-N	InChI=1S/C8H8O2/c9-8(10)6-7-4-2-1-3-5-7/h1-5H,6H2,(H,9,10)	C1=CC=C(C=C1)CC(=O)O	136.148	C8H8O2	HMDB0000209	999	C07086			103-82-2	CHEBI:30745		Organic compounds	Benzenoids	Benzene and substituted derivatives		Benzene and substituted derivatives	ST001039 | ST001048 | ST001317
53	Phenylalanine	Phenylalanine	COLNVLDHVKWLRT-QMMMGPOBSA-N	InChI=1S/C9H11NO2/c10-8(9(11)12)6-7-4-2-1-3-5-7/h1-5,8H,6,10H2,(H,11,12)/t8-/m0/s1	C1=CC=C(C=C1)C[C@@H](C(=O)O)N	165.189	C9H11NO2	HMDB0000159	6140	C00079	[33, 112, 59034, 390388]		149597-92-2	CHEBI:17295	DB00120	Organic compounds	Organic acids and derivatives	Carboxylic acids and derivatives	Amino acids, peptides, and analogues	Amino acids and derivatives	ST001039 | ST001048 | ST001317
54	Pimelic acid	Pimelic acid	WLJVNTCWHIRURA-UHFFFAOYSA-N	InChI=1S/C7H12O4/c8-6(9)4-2-1-3-5-7(10)11/h1-5H2,(H,8,9)(H,10,11)	C(CCC(=O)O)CCC(=O)O	160.168	C7H12O4	HMDB0000857	385	C02656	[33429]	LMFA01170051	111-16-0	CHEBI:30531	DB01856	Organic compounds	Lipids and lipid-like molecules	Fatty Acyls	Fatty acids and conjugates	Medium-chain fatty acids	ST001039 | ST001048 | ST001317
55	Pipecolic acid	Pipecolic acid	HXEACLLIILLPRG-UHFFFAOYSA-N	InChI=1S/C6H11NO2/c8-6(9)5-3-1-2-4-7-5/h5,7H,1-4H2,(H,8,9)	C1CCNC(C1)C(=O)O	129.157	C6H11NO2	HMDB0000070	849				119678-10-3	CHEBI:17964		Organic compounds	Organic acids and derivatives	Carboxylic acids and derivatives	Amino acids, peptides, and analogues	Amino acids and derivatives	ST001039 | ST001048 | ST001317
56	S-Carboxymethylcysteine	S-Carboxymethyl-cysteine	GBFLZEXEOZUWRN-UHFFFAOYSA-N	InChI=1S/C5H9NO4S/c6-3(5(9)10)1-11-2-4(7)8/h3H,1-2,6H2,(H,7,8)(H,9,10)	C(C(C(=O)O)N)SCC(=O)O	179.196	C5H9NO4S	HMDB0029415	1080	D06393			186537-58-6			Organic compounds	Organic acids and derivatives	Carboxylic acids and derivatives	Amino acids, peptides, and analogues	Amino acids and derivatives	ST001039 | ST001048 | ST001317
57	Serine	Serine	MTCFGRXMJLQNBG-REOHCLBHSA-N	InChI=1S/C3H7NO3/c4-2(1-5)3(6)7/h2,5H,1,4H2,(H,6,7)/t2-/m0/s1	C([C@@H](C(=O)O)N)O	105.093	C3H7NO3	HMDB0000187	5951	C00065	[25, 447, 2038, 171304, 191798, 34166, 390393]	LMFA01100045	302-84-1	CHEBI:17115	DB00133	Organic compounds	Organic acids and derivatives	Carboxylic acids and derivatives	Amino acids, peptides, and analogues	Amino acids and derivatives	ST001039 | ST001048 | ST001317
58	Suberic acid	Suberic acid	TYFQFVWCELRYAO-UHFFFAOYSA-N	InChI=1S/C8H14O4/c9-7(10)5-3-1-2-4-6-8(11)12/h1-6H2,(H,9,10)(H,11,12)	C(CCCC(=O)O)CCC(=O)O	174.194	C8H14O4	HMDB0000893	10457	C08278	[183508]	LMFA01170001	505-48-6	CHEBI:9300		Organic compounds	Lipids and lipid-like molecules	Fatty Acyls	Fatty acids and conjugates	Medium-chain fatty acids	ST001039 | ST001048 | ST001317
59	Trigonelline	Trigonelline	WWNNZCOKKKDOPX-UHFFFAOYSA-N	InChI=1S/C7H7NO2/c1-8-4-2-3-6(5-8)7(9)10/h2-5H,1H3	C[N+]1=CC=CC(=C1)C(=O)[O-]	137.136	C7H7NO2	HMDB0000875	5570	C01004			535-83-1	CHEBI:18123		Organic compounds	Alkaloids and derivatives			Alkaloids and derivatives	ST001039 | ST001048 | ST001317
60	Tryptophan	Tryptophan	QIVBCDIJIAJPQS-VIFPVBQESA-N	InChI=1S/C11H12N2O2/c12-9(11(14)15)5-7-6-13-10-4-2-1-3-8(7)10/h1-4,6,9,13H,5,12H2,(H,14,15)/t9-/m0/s1	C1=CC=C2C(=C1)C(=CN2)C[C@@H](C(=O)O)N	204.225	C11H12N2O2	HMDB0000929	6305	C00078	[14, 17224, 85110, 233084]		73-22-3	CHEBI:16828	DB00150	Organic compounds	Organoheterocyclic compounds	Indoles and derivatives	Indolyl carboxylic acids and derivatives	Indolyl carboxylic acids and derivatives	ST001039 | ST001048 | ST001317
61	Tyrosine	Tyrosine	OUYCCCASQSFEME-QMMMGPOBSA-N	InChI=1S/C9H11NO3/c10-8(9(12)13)5-6-1-3-7(11)4-2-6/h1-4,8,11H,5,10H2,(H,12,13)/t8-/m0/s1	C1=CC(=CC=C1C[C@@H](C(=O)O)N)O	181.189	C9H11NO3	HMDB0000158	6057	C00082	[16, 1770, 7406, 34072, 68070, 233081]		55520-40-6	CHEBI:17895	DB00135	Organic compounds	Organic acids and derivatives	Carboxylic acids and derivatives	Amino acids, peptides, and analogues	Pyrrolidinylpyridines	ST001039 | ST001048 | ST001317
62	Uracil	Uracil	ISAKRJDGNUQOIC-UHFFFAOYSA-N	InChI=1S/C4H4N2O2/c7-3-1-2-5-4(8)6-3/h1-2H,(H2,5,6,7,8)	C1=CNC(=O)NC1=O	112.087	C4H4N2O2	HMDB0000300	1174	C00106	[1664, 3023]		103204-67-7	CHEBI:17568	DB03419	Organic compounds	Organoheterocyclic compounds	Diazines	Pyrimidines and pyrimidine derivatives	Pyrimidones	ST001039 | ST001048 | ST001317
63	Vanillylmandelic acid	Vanillylmandelic acid	CGQCWMIAEPEHNQ-UHFFFAOYSA-N	InChI=1S/C9H10O5/c1-14-7-4-5(2-3-6(7)10)8(11)9(12)13/h2-4,8,10-11H,1H3,(H,12,13)	COC1=C(C=CC(=C1)C(C(=O)O)O)O	198.173	C9H10O5	HMDB0000291	1245	C05584	[316099]		2394-20-9	CHEBI:20106		Organic compounds	Benzenoids	Phenols	Methoxyphenols	Methoxyphenols	ST001039 | ST001048 | ST001317
64	Xanthine	Xanthine	LRFVTYWOQMYALW-UHFFFAOYSA-N	InChI=1S/C5H4N4O2/c10-4-2-3(7-1-6-2)8-5(11)9-4/h1H,(H3,6,7,8,9,10,11)	C1=NC2=C(N1)C(=O)NC(=O)N2	152.111	C5H4N4O2	HMDB0000292	1188	C00385	[1669]		16819-86-6	CHEBI:17712	DB02134	Organic compounds	Organoheterocyclic compounds	Imidazopyrimidines	Purines and purine derivatives	Xanthines	ST001039 | ST001048 | ST001317
65	Xanthosine	Xanthosine	UBORTCNDUKBEOP-UUOKFMHZSA-N	InChI=1S/C10H12N4O6/c15-1-3-5(16)6(17)9(20-3)14-2-11-4-7(14)12-10(19)13-8(4)18/h2-3,5-6,9,15-17H,1H2,(H2,12,13,18,19)/t3-,5-,6-,9-/m1/s1	C1=NC2=C(N1[C@H]3[C@@H]([C@@H]([C@H](O3)CO)O)O)NC(=O)NC2=O	284.226	C10H12N4O6	HMDB0000299	64959	C01762	[104466, 66700]		146-80-5	CHEBI:18107		Organic compounds	Nucleosides, nucleotides, and analogues	Purine nucleosides		Purine nucleosides	ST001048 | ST001317 | LT06
66	(S)-2-Hydroxybutyric acid	2-Hydroxybutyric acid	AFENDNXGAFYKQO-VKHMYHEASA-N	InChI=1S/C4H8O3/c1-2-3(5)4(6)7/h3,5H,2H2,1H3,(H,6,7)/t3-/m0/s1	CC[C@@H](C(=O)O)O	104.105	C4H8O3	HMDB0000008	440864	C05984	[40, 49389]	LMFA01050342	3347-90-8	CHEBI:50613		Organic compounds	Organic acids and derivatives	Hydroxy acids and derivatives	Alpha hydroxy acids and derivatives	Alpha hydroxy acids and derivatives	ST001048 | ST001317
67	(S)-rosmarinic acid	Rosmarinic acid	DOUMFZQKYFQNTF-GIZXNFQBSA-N	InChI=1S/C18H16O8/c19-12-4-1-10(7-14(12)21)3-6-17(23)26-16(18(24)25)9-11-2-5-13(20)15(22)8-11/h1-8,16,19-22H,9H2,(H,24,25)/b6-3+/t16-/m0/s1	C1=CC(=C(C=C1C[C@@H](C(=O)O)OC(=O)/C=C/C2=CC(=C(C=C2)O)O)O)O	360.316	C18H16O8	HMDB0003572	639655	C01850			537-15-5	CHEBI:50372		Organic compounds	Phenylpropanoids and polyketides	Cinnamic acids and derivatives	Hydroxycinnamic acids and derivatives	Coumaric acids and derivatives	ST001048 | ST001317
68	(Z)-resveratrol	cis-Resveratrol	LUKBXSAWLPMMSZ-UPHRSURJSA-N	InChI=1S/C14H12O3/c15-12-5-3-10(4-6-12)1-2-11-7-13(16)9-14(17)8-11/h1-9,15-17H/b2-1-	C1=CC(=CC=C1/C=C\C2=CC(=CC(=C2)O)O)O	228.247	C14H12O3	HMDB0034118	1548910				61434-67-1	CHEBI:36002		Organic compounds	Phenylpropanoids and polyketides	Stilbenes		Stilbenes	ST001048 | ST001317
69	10-Hydroxydecanoic acid	10-Hydroxydecanoic acid	YJCJVMMDTBEITC-UHFFFAOYSA-N	InChI=1S/C10H20O3/c11-9-7-5-3-1-2-4-6-8-10(12)13/h11H,1-9H2,(H,12,13)	C(CCCCC(=O)O)CCCCO	188.264	C10H20O3		74300	C02774		LMFA01050033	1679-53-4	CHEBI:17409		Organic compounds	Organic acids and derivatives	Hydroxy acids and derivatives	Medium-chain hydroxy acids and derivatives	Medium-chain hydroxy acids and derivatives	ST001048 | ST001317
70	1-Aminocyclopropanecarboxylic acid	1-Aminocyclopropanecarboxylic acid	PAJPWUMXBYXFCZ-UHFFFAOYSA-N	InChI=1S/C4H7NO2/c5-4(1-2-4)3(6)7/h1-2,5H2,(H,6,7)	C1CC1(C(=O)O)N	101.104	C4H7NO2	HMDB0036458	6971063	C01234	[170272]		22059-21-8	CHEBI:18053	DB02085	Organic compounds	Organic acids and derivatives	Carboxylic acids and derivatives	Amino acids, peptides, and analogues	Amino acids and derivatives	ST001048 | ST001317
71	1-Methyladenosine	1-Methyladenosine	GFYLSDSUCHVORB-IOSLPCCCSA-N	InChI=1S/C11H15N5O4/c1-15-3-14-10-6(9(15)12)13-4-16(10)11-8(19)7(18)5(2-17)20-11/h3-5,7-8,11-12,17-19H,2H2,1H3/t5-,7-,8-,11-/m1/s1	CN1C=NC2=C(C1=N)N=CN2[C@H]3[C@@H]([C@@H]([C@H](O3)CO)O)O	281.268	C11H15N5O4	HMDB0003331	27476	C02494	[106901]		15763-06-1	CHEBI:16020		Organic compounds	Nucleosides, nucleotides, and analogues	Purine nucleosides		Purine nucleosides	ST001048 | ST001317
72	1-Methyluric acid	1-Methyluric acid	QFDRTQONISXGJA-UHFFFAOYSA-N	InChI=1S/C6H6N4O3/c1-10-4(11)2-3(9-6(10)13)8-5(12)7-2/h1H3,(H,9,13)(H2,7,8,12)	CN1C(=O)C2=C(NC(=O)N2)NC1=O	182.137	C6H6N4O3	HMDB0003099	69726	C16359			708-79-2	CHEBI:68441		Organic compounds	Organoheterocyclic compounds	Imidazopyrimidines	Purines and purine derivatives	Xanthines	ST001048 | ST001317
73	2-(1H-indol-3-yl)acetaldehyde	Indoleacetaldehyde	WHOOUMGHGSPMGR-UHFFFAOYSA-N	InChI=1S/C10H9NO/c12-6-5-8-7-11-10-4-2-1-3-9(8)10/h1-4,6-7,11H,5H2	C1=CC=C2C(=C1)C(=CN2)CC=O	159.185	C10H9NO	HMDB0001190	800	C00637			2591-98-2	CHEBI:18086		Organic compounds	Organoheterocyclic compounds	Indoles and derivatives	Indoles	3-alkylindoles	ST001039 | ST001048
74	2-deoxy-D-glucose	2-Deoxy-glucose	VRYALKFFQXWPIH-PBXRRBTRSA-N	InChI=1S/C6H12O5/c7-2-1-4(9)6(11)5(10)3-8/h2,4-6,8-11H,1,3H2/t4-,5-,6+/m1/s1	C(C=O)[C@H]([C@@H]([C@@H](CO)O)O)O	164.157	C6H12O5	HMDB0062477	108223	C00586	[346661]		154-17-6	CHEBI:84755	DB08831	Organic compounds	Lipids and lipid-like molecules	Fatty Acyls	Fatty alcohols	Fatty alcohols	ST001048 | ST001317
75	2-Hydroxy-4-(methylthio)butyric acid	2-Hydroxy-4-(methylthio)butanoic acid	ONFOSYPQQXJWGS-UHFFFAOYSA-N	InChI=1S/C5H10O3S/c1-9-3-2-4(6)5(7)8/h4,6H,2-3H2,1H3,(H,7,8)	CSCCC(C(=O)O)O	150.2	C5H10O3S	HMDB0037115	11427			LMFA01050480	6915-15-7	CHEBI:6650		Organic compounds	Lipids and lipid-like molecules	Fatty Acyls	Fatty acids and conjugates	Thia fatty acids	ST001048 | ST001317
76	2-Hydroxypyridine	2-Hydroxypyridine	UBQKCCHYAOITMY-UHFFFAOYSA-N	InChI=1S/C5H5NO/c7-5-3-1-2-4-6-5/h1-4H,(H,6,7)	C1=CC(=O)NC=C1	95.0993	C5H5NO	HMDB0013751	8871	C02502			109-10-4	CHEBI:16540		Organic compounds	Organoheterocyclic compounds	Pyridines and derivatives	Hydropyridines	Pyridinones	ST001048 | ST001317
77	2-Methylglutaric acid	2-Methylglutaric acid	AQYCMVICBNBXNA-UHFFFAOYSA-N	InChI=1S/C6H10O4/c1-4(6(9)10)2-3-5(7)8/h4H,2-3H2,1H3,(H,7,8)(H,9,10)	CC(CCC(=O)O)C(=O)O	146.141	C6H10O4	HMDB0000422	12046		[118790]	LMFA01170084	1115-81-7	CHEBI:68567		Organic compounds	Lipids and lipid-like molecules	Fatty Acyls	Fatty acids and conjugates	Branched fatty acids	ST001048 | ST001317
78	3-Amino-4-hydroxybenzoic acid	3-Amino-4-hydroxybenzoic acid	MRBKRZAPGUCWOS-UHFFFAOYSA-N	InChI=1S/C7H7NO3/c8-5-3-4(7(10)11)1-2-6(5)9/h1-3,9H,8H2,(H,10,11)	C1=CC(=C(C=C1C(=O)O)N)O	153.136	C7H7NO3		65083	C12115			1571-72-8	CHEBI:29476		Organic compounds	Benzenoids	Benzene and substituted derivatives	Benzoic acids and derivatives	Hydroxybenzoic acid derivatives	ST001048 | ST001317
79	3-Hydroxybenzoic acid	3-Hydroxybenzoic acid	IJFXRHURBJZNAO-UHFFFAOYSA-N	InChI=1S/C7H6O3/c8-6-3-1-2-5(4-6)7(9)10/h1-4,8H,(H,9,10)	C1=CC(=CC(=C1)O)C(=O)O	138.121	C7H6O3	HMDB0002466	7420	C00587			10476-50-3	CHEBI:30764		Organic compounds	Benzenoids	Benzene and substituted derivatives	Benzoic acids and derivatives	Hydroxybenzoic acid derivatives	ST001048 | ST001317
80	3'-Hydroxycinnamic acid	trans-m-Coumaric acid	KKSDGJDHHZEWEP-SNAWJCMRSA-N	InChI=1S/C9H8O3/c10-8-3-1-2-7(6-8)4-5-9(11)12/h1-6,10H,(H,11,12)/b5-4+	C1=CC(=CC(=C1)O)/C=C/C(=O)O	164.158	C9H8O3	HMDB0001713	637541	C12621			14755-02-3	CHEBI:32357		Organic compounds	Phenylpropanoids and polyketides	Cinnamic acids and derivatives	Hydroxycinnamic acids and derivatives	Tryptamines and derivatives	ST001048 | ST001317
81	3-Hydroxykynurenine	Hydroxykynurenine	VCKPUUFAIGNJHC-UHFFFAOYSA-N	InChI=1S/C10H12N2O4/c11-6(10(15)16)4-8(14)5-2-1-3-7(13)9(5)12/h1-3,6,13H,4,11-12H2,(H,15,16)	C1=CC(=C(C(=C1)O)N)C(=O)CC(C(=O)O)N	224.214	C10H12N2O4	HMDB0000732	89	C02794	[64556]		2147-61-7	CHEBI:1547		Organic compounds	Organic oxygen compounds	Organooxygen compounds	Carbonyl compounds	Ketones	ST001048 | LT05
82	3-Methoxytyrosine	3-Methoxytyrosine	PFDUUKDQEHURQC-UHFFFAOYSA-N	InChI=1S/C10H13NO4/c1-15-9-5-6(2-3-8(9)12)4-7(11)10(13)14/h2-3,5,7,12H,4,11H2,1H3,(H,13,14)	COC1=C(C=CC(=C1)CC(C(=O)O)N)O	211.214	C10H13NO4	HMDB0001434	1670				300-48-1			Organic compounds	Organic acids and derivatives	Carboxylic acids and derivatives	Benzoic acids and derivatives	Amino acids and derivatives	ST001039 | ST001048
83	3-Methyl-2-oxovaleric acid	3-Methyl-2-oxovaleric acid	JVQYSWDUAOAHFM-UHFFFAOYSA-N	InChI=1S/C6H10O3/c1-3-4(2)5(7)6(8)9/h4H,3H2,1-2H3,(H,8,9)	CCC(C)C(=O)C(=O)O	130.142	C6H10O3	HMDB0000491	47	C03465			1460-34-0	CHEBI:35932		Organic compounds	Organic acids and derivatives	Keto acids and derivatives	Short-chain keto acids and derivatives	Short-chain keto acids and derivatives	ST001048 | ST001317
84	3-Methyloxindole	3-Methyloxindole	BBZCPUCZKLTAJQ-UHFFFAOYSA-N	InChI=1S/C9H9NO/c1-6-7-4-2-3-5-8(7)10-9(6)11/h2-6H,1H3,(H,10,11)	CC1C2=CC=CC=C2NC1=O	147.174	C9H9NO		150923	C02366			1504-06-9	CHEBI:17397		Organic compounds	Organoheterocyclic compounds	Indoles and derivatives	Indolines	Indolines	ST001048 | ST001317
85	3-Methylxanthine	3-Methylxanthine	GMSNIKWWOQHZGF-UHFFFAOYSA-N	InChI=1S/C6H6N4O2/c1-10-4-3(7-2-8-4)5(11)9-6(10)12/h2H,1H3,(H,7,8)(H,9,11,12)	CN1C2=C(C(=O)NC1=O)NC=N2	166.137	C6H6N4O2	HMDB0001886	70639	C16357			1076-22-8	CHEBI:62207		Organic compounds	Organoheterocyclic compounds	Imidazopyrimidines	Purines and purine derivatives	Xanthines	HMDB | LT05
86	3-Nitro-L-tyrosine	Nitrotyrosine	FBTSQILOGYXGMD-LURJTMIESA-N	InChI=1S/C9H10N2O5/c10-6(9(13)14)3-5-1-2-8(12)7(4-5)11(15)16/h1-2,4,6,12H,3,10H2,(H,13,14)/t6-/m0/s1	C1=CC(=C(C=C1C[C@@H](C(=O)O)N)[N+](=O)[O-])O	226.186	C9H10N2O5	HMDB0001904	65124				3604-79-3		DB03867	Organic compounds	Organic acids and derivatives	Carboxylic acids and derivatives	Amino acids, peptides, and analogues	Amino acids and derivatives	ST001048 | ST001317
87	4,4'-Sulfonyldiphenol	4,4'-Sulfonyldiphenol	VPWNQTHUCYMVMZ-UHFFFAOYSA-N	InChI=1S/C12H10O4S/c13-9-1-5-11(6-2-9)17(15,16)12-7-3-10(14)4-8-12/h1-8,13-14H	C1=CC(=CC=C1O)S(=O)(=O)C2=CC=C(C=C2)O	250.27	C12H10O4S	HMDB0240712	6626	C14216			80-09-1	CHEBI:34372		Organic compounds	Benzenoids	Benzene and substituted derivatives	Benzenesulfonyl compounds	Benzenesulfonyl compounds	ST001048 | ST001317
88	4-Hydroxybenzoic acid	4-Hydroxybenzoic acid	FJKROLUGYXJWQN-UHFFFAOYSA-N	InChI=1S/C7H6O3/c8-6-3-1-5(2-4-6)7(9)10/h1-4,8H,(H,9,10)	C1=CC(=CC=C1C(=O)O)O	138.121	C7H6O3	HMDB0000500	135	C00156			114-63-6	CHEBI:30763	DB04242	Organic compounds	Benzenoids	Benzene and substituted derivatives	Benzoic acids and derivatives	Hydroxybenzoic acid derivatives	ST001048 | ST001317
89	5'-Deoxy-5'-methylthioadenosine	Methylthioadenosine	WUUGFSXJNOTRMR-IOSLPCCCSA-N	InChI=1S/C11H15N5O3S/c1-20-2-5-7(17)8(18)11(19-5)16-4-15-6-9(12)13-3-14-10(6)16/h3-5,7-8,11,17-18H,2H2,1H3,(H2,12,13,14)/t5-,7-,8-,11-/m1/s1	CSC[C@@H]1[C@H]([C@H]([C@@H](O1)N2C=NC3=C(N=CN=C32)N)O)O	297.334	C11H15N5O3S	HMDB0001173	439176	C00170	[21821, 110332, 379339]		2457-80-9	CHEBI:17509	DB02282	Organic compounds	Nucleosides, nucleotides, and analogues	5'-deoxyribonucleosides	5'-deoxy-5'-thionucleosides	5'-deoxy-5'-thionucleosides	ST001048 | ST001317
90	5-Hydroxyindole-3-acetic acid	5-Hydroxyindoleacetic acid	DUUGKQCEGZLZNO-UHFFFAOYSA-N	InChI=1S/C10H9NO3/c12-7-1-2-9-8(4-7)6(5-11-9)3-10(13)14/h1-2,4-5,11-12H,3H2,(H,13,14)	C1=CC2=C(C=C1O)C(=CN2)CC(=O)O	191.183	C10H9NO3	HMDB0000763	1826	C05635	[31552]		113303-91-6	CHEBI:27823		Organic compounds	Organoheterocyclic compounds	Indoles and derivatives	Indolyl carboxylic acids and derivatives	Indole-3-acetic acid derivatives	ST001039 | ST001317
91	5-Hydroxytryptophan	5-Hydroxy-tryptophan	LDCYZAJDBXYCGN-UHFFFAOYSA-N	InChI=1S/C11H12N2O3/c12-9(11(15)16)3-6-5-13-10-2-1-7(14)4-8(6)10/h1-2,4-5,9,13-14H,3,12H2,(H,15,16)	C1=CC2=C(C=C1O)C(=CN2)CC(C(=O)O)N	220.225	C11H12N2O3	HMDB0000472	144	C01017			114-03-4	CHEBI:28171	DB02959	Organic compounds	Organoheterocyclic compounds	Indoles and derivatives	Tryptamines and derivatives	Serotonins	ST001039 | ST001048
92	5-Methylcytosine	5-Methylcytosine	LRSASMSXMSNRBT-UHFFFAOYSA-N	InChI=1S/C5H7N3O/c1-3-2-7-5(9)8-4(3)6/h2H,1H3,(H3,6,7,8,9)	CC1=C(NC(=O)N=C1)N	125.129	C5H7N3O	HMDB0002894	65040	C02376			554-01-8	CHEBI:27551		Organic compounds	Organoheterocyclic compounds	Diazines	Pyrimidines and pyrimidine derivatives	Hydroxypyrimidines	ST001048 | LT01
93	6-Methylmercaptopurine	6-Methylthiopurine	UIJIQXGRFSPYQW-UHFFFAOYSA-N	InChI=1S/C6H6N4S/c1-11-6-4-5(8-2-7-4)9-3-10-6/h2-3H,1H3,(H,7,8,9,10)	CSC1=NC=NC2=C1NC=N2	166.204	C6H6N4S	HMDB0060412	5778	C16614			133762-85-3	CHEBI:28279		Organic compounds	Organoheterocyclic compounds	Imidazopyrimidines	Purines and purine derivatives	6-thiopurines	ST001039 | ST001048
94	Adenosine 2',3'-cyclic phosphate	2',3' cyclic AMP	KMYWVDDIPVNLME-UHFFFAOYSA-N	InChI=1S/C10H12N5O6P/c11-8-5-9(13-2-12-8)15(3-14-5)10-7-6(4(1-16)19-10)20-22(17,18)21-7/h2-4,6-7,10,16H,1H2,(H,17,18)(H2,11,12,13)	C1=NC(=C2C(=N1)N(C=N2)C3C4C(C(O3)CO)OP(=O)(O4)O)N	329.206	C10H12N5O6P	HMDB0011616	2024	C02353			37063-35-7	CHEBI:27844		Organic compounds	Nucleosides, nucleotides, and analogues	Purine nucleotides	Cyclic purine nucleotides	2',3'-cyclic purine nucleotides	ST001048 | ST001317
95	alpha-D-GALACTURONIC ACID	Galacturonic acid	AEMOLEFTQBMNLQ-BKBMJHBISA-N	InChI=1S/C6H10O7/c7-1-2(8)4(5(10)11)13-6(12)3(1)9/h1-4,6-9,12H,(H,10,11)/t1-,2+,3+,4-,6-/m0/s1	[C@@H]1([C@H]([C@H](O[C@@H]([C@@H]1O)O)C(=O)O)O)O	194.14	C6H10O7	HMDB0003363	445929	C00333			14982-50-4	CHEBI:15446	DB03511	Organic compounds	Organic oxygen compounds	Organooxygen compounds	Carbohydrates and carbohydrate conjugates	Sugar acids and derivatives	ST001048 | ST001317
96	Arachidic Acid	Arachidic acid	VKOBVWXKNCXXDE-UHFFFAOYSA-N	InChI=1S/C20H40O2/c1-2-3-4-5-6-7-8-9-10-11-12-13-14-15-16-17-18-19-20(21)22/h2-19H2,1H3,(H,21,22)	CCCCCCCCCCCCCCCCCCCC(=O)O	312.53	C20H40O2	HMDB0002212	10467	C06425	[291]	LMFA01010020	506-30-9	CHEBI:28822		Organic compounds	Lipids and lipid-like molecules	Fatty Acyls	Fatty acids and conjugates	Long-chain fatty acids	ST001039 | ST001317
97	Arginine	Arginine	ODKSFYDXXFIFQN-BYPYZUCNSA-N	InChI=1S/C6H14N4O2/c7-4(5(11)12)2-1-3-10-6(8)9/h4H,1-3,7H2,(H,11,12)(H4,8,9,10)/t4-/m0/s1	C(C[C@@H](C(=O)O)N)CN=C(N)N	174.201	C6H14N4O2	HMDB0000517	6322	C00062			1119-34-2	CHEBI:16467	DB00125	Organic compounds	Organic acids and derivatives	Carboxylic acids and derivatives	Amino acids, peptides, and analogues	Amino acids and derivatives	ST001048 | ST001317
98	Asparagine	Asparagine	DCXYFEDJOCDNAF-REOHCLBHSA-N	InChI=1S/C4H8N2O3/c5-2(4(8)9)1-3(6)7/h2H,1,5H2,(H2,6,7)(H,8,9)/t2-/m0/s1	C([C@@H](C(=O)O)N)C(=O)N	132.118	C4H8N2O3	HMDB0000168	6267	C00152	[146, 3209, 4710, 4792, 84190, 127639, 133945, 233126, 369588, 391852, 4804, 16683, 16699, 103169]		3130-87-8	CHEBI:17196	DB00174	Organic compounds	Organic acids and derivatives	Carboxylic acids and derivatives	Amino acids, peptides, and analogues	Amino acids and derivatives	ST001048 | ST001317
99	Benzylamine	Benzylamine	WGQKYBSKWIADBV-UHFFFAOYSA-N	InChI=1S/C7H9N/c8-6-7-4-2-1-3-5-7/h1-5H,6,8H2	C1=CC=C(C=C1)CN	107.153	C7H9N	HMDB0033871	7504	C15562	[126425]		100-46-9	CHEBI:40538	DB02464	Organic compounds	Benzenoids	Benzene and substituted derivatives	Phenylmethylamines	Phenylmethylamines	ST001039 | ST001048
100	beta-Lactose	Lactose	GUBGYTABKSRVRQ-DCSYEGIMSA-N	InChI=1S/C12H22O11/c13-1-3-5(15)6(16)9(19)12(22-3)23-10-4(2-14)21-11(20)8(18)7(10)17/h3-20H,1-2H2/t3-,4-,5+,6+,7-,8-,9-,10-,11-,12+/m1/s1	C([C@@H]1[C@@H]([C@@H]([C@H]([C@@H](O1)O[C@@H]2[C@H](O[C@H]([C@@H]([C@H]2O)O)O)CO)O)O)O)O	342.297	C12H22O11	HMDB0041627	440995	C00243	[4771]		63-42-3	CHEBI:17716	DB04465	Organic compounds	Organic oxygen compounds	Organooxygen compounds	Carbohydrates and carbohydrate conjugates	Glycosyl compounds	ST001048 | ST001317
101	Butylparaben	Butylparaben	QFOHBWFCKVYLES-UHFFFAOYSA-N	InChI=1S/C11H14O3/c1-2-3-8-14-11(13)9-4-6-10(12)7-5-9/h4-7,12H,2-3,8H2,1H3	CCCCOC(=O)C1=CC=C(C=C1)O	194.227	C11H14O3	HMDB0032575	7184	D01420			3609-53-8			Organic compounds	Benzenoids	Benzene and substituted derivatives	Benzoic acids and derivatives	Benzoic acid esters	ST001048 | ST001317
102	Carnosine	Carnosine	CQOVPNPJLQNMDC-ZETCQYMHSA-N	InChI=1S/C9H14N4O3/c10-2-1-8(14)13-7(9(15)16)3-6-4-11-5-12-6/h4-5,7H,1-3,10H2,(H,11,12)(H,13,14)(H,15,16)/t7-/m0/s1	C1=C(NC=N1)C[C@@H](C(=O)O)NC(=O)CCN	226.232	C9H14N4O3	HMDB0000033	439224	C00386			305-84-0	CHEBI:15727	DB11695	Organic compounds	Organic acids and derivatives	Peptidomimetics	Hybrid peptides	Hybrid peptides	ST001048 | ST001317
103	Cholic acid	Cholic acid	BHQCQFFYRZLCQQ-OELDTZBJSA-N	InChI=1S/C24H40O5/c1-13(4-7-21(28)29)16-5-6-17-22-18(12-20(27)24(16,17)3)23(2)9-8-15(25)10-14(23)11-19(22)26/h13-20,22,25-27H,4-12H2,1-3H3,(H,28,29)/t13-,14+,15-,16-,17+,18+,19-,20+,22+,23+,24-/m1/s1	C[C@H](CCC(=O)O)[C@H]1CC[C@@H]2[C@@]1([C@H](C[C@H]3[C@H]2[C@@H](C[C@H]4[C@@]3(CC[C@H](C4)O)C)O)O)C	408.571	C24H40O5	HMDB0000619	221493	C00695	[110403, 365344]	LMST04010001	81-25-4	CHEBI:16359	DB02659	Organic compounds	Lipids and lipid-like molecules	Steroids and steroid derivatives	Bile acids, alcohols and derivatives	Hydroxy bile acids, alcohols and derivatives	ST001048 | ST001317
104	cis-4-Hydroxy-D-proline	cis-4-Hydroxy-D-proline	PMMYEEVYMWASQN-QWWZWVQMSA-N	InChI=1S/C5H9NO3/c7-3-1-4(5(8)9)6-2-3/h3-4,6-7H,1-2H2,(H,8,9)/t3-,4-/m1/s1	C1[C@H](CN[C@H]1C(=O)O)O	131.13	C5H9NO3	HMDB0060460	440014	C03440			2584-71-6	CHEBI:16231		Organic compounds	Organic acids and derivatives	Carboxylic acids and derivatives	Amino acids, peptides, and analogues	Amino acids and derivatives	ST001048 | ST001317
105	Citraconic acid	Citraconic acid	HNEGQIOMVPPMNR-IHWYPQMZSA-N	InChI=1S/C5H6O4/c1-3(5(8)9)2-4(6)7/h2H,1H3,(H,6,7)(H,8,9)/b3-2-	C/C(=C/C(=O)O)/C(=O)O	130.099	C5H6O4	HMDB0000634	643798	C02226	[18026, 128883]	LMFA01170099	498-23-7	CHEBI:17626	DB04734	Organic compounds	Lipids and lipid-like molecules	Fatty Acyls	Fatty acids and conjugates	Branched fatty acids	ST001048 | LT04
106	Citrulline	Citrulline	RHGKLRLOHDJJDR-BYPYZUCNSA-N	InChI=1S/C6H13N3O3/c7-4(5(10)11)2-1-3-9-6(8)12/h4H,1-3,7H2,(H,10,11)(H3,8,9,12)/t4-/m0/s1	C(C[C@@H](C(=O)O)N)CNC(=O)N	175.186	C6H13N3O3	HMDB0000904	9750	C00327	[1712, 46151, 62268, 68605]		154130-99-1	CHEBI:16349	DB00155	Organic compounds	Organic acids and derivatives	Carboxylic acids and derivatives	Amino acids, peptides, and analogues	Amino acids and derivatives	ST001048 | ST001317
107	cotinine N-oxide	Cotinine N-oxide	CIPULDKLIIVIER-VIFPVBQESA-N	InChI=1S/C10H12N2O2/c1-11-9(4-5-10(11)13)8-3-2-6-12(14)7-8/h2-3,6-7,9H,4-5H2,1H3/t9-/m0/s1	CN1[C@@H](CCC1=O)C2=C[N+](=CC=C2)[O-]	192.214	C10H12N2O2	HMDB0001411	9815514				36508-80-2			Organic compounds	Organoheterocyclic compounds	Pyridines and derivatives	Pyrrolidinylpyridines	Pyrrolidinylpyridines	ST001048 | ST001317
108	Cyclic GMP	3',5' cyclic GMP	ZOOGRGPOEVQQDX-UUOKFMHZSA-N	InChI=1S/C10H12N5O7P/c11-10-13-7-4(8(17)14-10)12-2-15(7)9-5(16)6-3(21-9)1-20-23(18,19)22-6/h2-3,5-6,9,16H,1H2,(H,18,19)(H3,11,13,14,17)/t3-,5-,6-,9-/m1/s1	C1[C@@H]2[C@H]([C@H]([C@@H](O2)N3C=NC4=C3N=C(NC4=O)N)O)OP(=O)(O1)O	345.206	C10H12N5O7P	HMDB0001314	135398570	C00942			7665-99-8	CHEBI:16356		Organic compounds	Nucleosides, nucleotides, and analogues	Purine nucleotides	Cyclic purine nucleotides	3',5'-cyclic purine nucleotides	ST001048 | ST001317
109	Cystathionine	Cystathionine	ILRYLPWNYFXEMH-UHFFFAOYSA-N	InChI=1S/C7H14N2O4S/c8-4(6(10)11)1-2-14-3-5(9)7(12)13/h4-5H,1-3,8-9H2,(H,10,11)(H,12,13)	C(CSCC(C(=O)O)N)C(C(=O)O)N	222.263	C7H14N2O4S	HMDB0000099	4083111	C00542			14545-37-0	CHEBI:17755		Organic compounds	Organic acids and derivatives	Carboxylic acids and derivatives	Amino acids, peptides, and analogues	Amino acids and derivatives	ST001039 | ST001048
110	Cytidine	Cytidine	UHDGCWIWMRVCDJ-XVFCMESISA-N	InChI=1S/C9H13N3O5/c10-5-1-2-12(9(16)11-5)8-7(15)6(14)4(3-13)17-8/h1-2,4,6-8,13-15H,3H2,(H2,10,11,16)/t4-,6-,7-,8-/m1/s1	C1=CN(C(=O)N=C1N)[C@H]2[C@@H]([C@@H]([C@H](O2)CO)O)O	243.217	C9H13N3O5	HMDB0000089	6175	C00475	[137364, 66319]		4395-95-3	CHEBI:17562	DB02097	Organic compounds	Nucleosides, nucleotides, and analogues	Pyrimidine nucleosides		Pyrimidine nucleosides	ST001039 | ST001048
111	D-Biopterin	Biopterin	LHQIJBMDNUYRAM-AWFVSMACSA-N	InChI=1S/C9H11N5O3/c1-3(15)6(16)4-2-11-7-5(12-4)8(17)14-9(10)13-7/h2-3,6,15-16H,1H3,(H3,10,11,13,14,17)/t3-,6-/m1/s1	C[C@H]([C@H](C1=CN=C2C(=N1)C(=O)NC(=N2)N)O)O	237.216	C9H11N5O3	HMDB0000633	135449517	C06313			22150-76-1	CHEBI:63931	DB03886	Organic compounds	Organoheterocyclic compounds	Pteridines and derivatives	Pterins and derivatives	Biopterins and derivatives	ST001048 | ST001317
112	D-Glucose	Glucose	WQZGKKKJIJFFOK-GASJEMHNSA-N	InChI=1S/C6H12O6/c7-1-2-3(8)4(9)5(10)6(11)12-2/h2-11H,1H2/t2-,3-,4+,5-,6?/m1/s1	C([C@@H]1[C@H]([C@@H]([C@H](C(O1)O)O)O)O)O	180.16	C6H12O6	HMDB0000122	5793	C00031			2280-44-6	CHEBI:15903		Organic compounds	Organic oxygen compounds	Organooxygen compounds	Carbohydrates and carbohydrate conjugates	Monosaccharides	ST001048 | ST001317
113	Dihydrouracil	Dihydrouracil	OIVLITBTBDPEFK-UHFFFAOYSA-N	InChI=1S/C4H6N2O2/c7-3-1-2-5-4(8)6-3/h1-2H2,(H2,5,6,7,8)	C1CNC(=O)NC1=O	114.103	C4H6N2O2	HMDB0000076	649	C00429	[118969]		24897-50-5	CHEBI:15901	DB01849	Organic compounds	Organoheterocyclic compounds	Diazines	Pyrimidines and pyrimidine derivatives	Pyrimidones	ST001048 | ST001317
114	Dodecanedioic acid	Dodecanedioic acid	TVIDDXQYHWJXFK-UHFFFAOYSA-N	InChI=1S/C12H22O4/c13-11(14)9-7-5-3-1-2-4-6-8-10-12(15)16/h1-10H2,(H,13,14)(H,15,16)	C(CCCCCC(=O)O)CCCCC(=O)O	230.301	C12H22O4	HMDB0000623	12736	C02678		LMFA01170009	142610-44-4	CHEBI:4676		Organic compounds	Lipids and lipid-like molecules	Fatty Acyls	Fatty acids and conjugates	Medium-chain fatty acids	ST001048 | ST001317
115	Ectoine	Ectoine	WQXNXVUDBPYKBA-YFKPBYRVSA-N	InChI=1S/C6H10N2O2/c1-4-7-3-2-5(8-4)6(9)10/h5H,2-3H2,1H3,(H,7,8)(H,9,10)/t5-/m0/s1	CC1=NCC[C@H](N1)C(=O)O	142.156	C6H10N2O2	HMDB0240650	126041	C06231			96702-03-3	CHEBI:27592		Organic compounds	Organic acids and derivatives	Carboxylic acids and derivatives	Amino acids, peptides, and analogues	Amino acids and derivatives	ST001048 | ST001317
116	Estriol	Estriol	PROQIPRRNZUXQM-ZXXIGWHRSA-N	InChI=1S/C18H24O3/c1-18-7-6-13-12-5-3-11(19)8-10(12)2-4-14(13)15(18)9-16(20)17(18)21/h3,5,8,13-17,19-21H,2,4,6-7,9H2,1H3/t13-,14-,15+,16-,17+,18+/m1/s1	C[C@]12CC[C@H]3[C@H]([C@@H]1C[C@H]([C@@H]2O)O)CCC4=C3C=CC(=C4)O	288.381	C18H24O3	HMDB0000153	5756	C05141		LMST02010003	50-27-1	CHEBI:27974	DB04573	Organic compounds	Lipids and lipid-like molecules	Steroids and steroid derivatives	Estrane steroids	Estrogens and derivatives	ST001048 | ST001317
117	Ethylmalonic acid	Ethylmalonic acid	UKFXDFUAPNAMPJ-UHFFFAOYSA-N	InChI=1S/C5H8O4/c1-2-3(4(6)7)5(8)9/h3H,2H2,1H3,(H,6,7)(H,8,9)	CCC(C(=O)O)C(=O)O	132.115	C5H8O4	HMDB0000622	11756		[170351]	LMFA01170105	601-75-2	CHEBI:741548		Organic compounds	Lipids and lipid-like molecules	Fatty Acyls	Fatty acids and conjugates	Branched fatty acids	ST001048 | ST001317
118	Galactitol	Galactitol	FBPFZTCFMRRESA-GUCUJZIJSA-N	InChI=1S/C6H14O6/c7-1-3(9)5(11)6(12)4(10)2-8/h3-12H,1-2H2/t3-,4+,5+,6-	C([C@H]([C@@H]([C@@H]([C@H](CO)O)O)O)O)O	182.172	C6H14O6	HMDB0000107	11850	C01697			18089-21-9	CHEBI:16813		Organic compounds	Organic oxygen compounds	Organooxygen compounds	Carbohydrates and carbohydrate conjugates	Sugar alcohols	ST001048 | ST001317
119	Glucurolactone		UYUXSRADSPPKRZ-SKNVOMKLSA-N	InChI=1S/C6H8O6/c7-1-2(8)5-3(9)4(10)6(11)12-5/h1-5,8-10H/t2-,3+,4-,5+/m0/s1	C(=O)[C@@H]([C@@H]1[C@@H]([C@@H](C(=O)O1)O)O)O	176.124	C6H8O6		92283	C02670			32449-92-6	CHEBI:18268		Organic compounds	Organoheterocyclic compounds	Lactones	Gamma butyrolactones	Gamma butyrolactones	ST001039 | ST001048
120	Glutamic Acid	Glutamic acid	WHUUTDBJXJRKMK-VKHMYHEASA-N	InChI=1S/C5H9NO4/c6-3(5(9)10)1-2-4(7)8/h3H,1-2,6H2,(H,7,8)(H,9,10)/t3-/m0/s1	C(CC(=O)O)[C@@H](C(=O)O)N	147.129	C5H9NO4	HMDB0000148	33032	C00025	[28, 16576, 617, 62245, 369584, 133907]		56-86-0	CHEBI:16015	DB00142	Organic compounds	Organic acids and derivatives	Carboxylic acids and derivatives	Amino acids, peptides, and analogues	Amino acids and derivatives	ST001039 | ST001317
121	Glycochenodeoxycholic acid	Glycochenodeoxycholic acid	GHCZAUBVMUEKKP-GYPHWSFCSA-N	InChI=1S/C26H43NO5/c1-15(4-7-22(30)27-14-23(31)32)18-5-6-19-24-20(9-11-26(18,19)3)25(2)10-8-17(28)12-16(25)13-21(24)29/h15-21,24,28-29H,4-14H2,1-3H3,(H,27,30)(H,31,32)/t15-,16+,17-,18-,19+,20+,21-,24+,25+,26-/m1/s1	C[C@H](CCC(=O)NCC(=O)O)[C@H]1CC[C@@H]2[C@@]1(CC[C@H]3[C@H]2[C@@H](C[C@H]4[C@@]3(CC[C@H](C4)O)C)O)C	449.623	C26H43NO5	HMDB0000637	12544	C05466		LMST05030008	640-79-9	CHEBI:36274	DB02123	Organic compounds	Lipids and lipid-like molecules	Steroids and steroid derivatives	Bile acids, alcohols and derivatives	Glycinated bile acids and derivatives	ST001048 | ST001317
122	Guaiacol	Guaiacol	LHGVFZTZFXWLCP-UHFFFAOYSA-N	InChI=1S/C7H8O2/c1-9-7-5-3-2-4-6(7)8/h2-5,8H,1H3	COC1=CC=CC=C1O	124.139	C7H8O2	HMDB0001398	460	C01502			26638-03-9	CHEBI:28591	DB11359	Organic compounds	Benzenoids	Phenols	Methoxyphenols	Methoxyphenols	ST001048 | ST001317
123	Guanidinosuccinic acid	Guanidinosuccinic acid	VVHOUVWJCQOYGG-REOHCLBHSA-N	InChI=1S/C5H9N3O4/c6-5(7)8-2(4(11)12)1-3(9)10/h2H,1H2,(H,9,10)(H,11,12)(H4,6,7,8)/t2-/m0/s1	C([C@@H](C(=O)O)N=C(N)N)C(=O)O	175.143	C5H9N3O4	HMDB0003157	439918	C03139	[16942, 411055]		6133-30-8	CHEBI:17072		Organic compounds	Organic acids and derivatives	Carboxylic acids and derivatives	Amino acids, peptides, and analogues	Amino acids and derivatives	ST001039 | ST001048
124	Guanosine	Guanosine	NYHBQMYGNKIUIF-UUOKFMHZSA-N	InChI=1S/C10H13N5O5/c11-10-13-7-4(8(19)14-10)12-2-15(7)9-6(18)5(17)3(1-16)20-9/h2-3,5-6,9,16-18H,1H2,(H3,11,13,14,19)/t3-,5-,6-,9-/m1/s1	C1=NC2=C(N1[C@H]3[C@@H]([C@@H]([C@H](O3)CO)O)O)N=C(NC2=O)N	283.241	C10H13N5O5	HMDB0000133	135398635	C00387	[1966, 64568]		118-00-3	CHEBI:16750	DB02857	Organic compounds	Nucleosides, nucleotides, and analogues	Purine nucleosides		Purine nucleosides	ST001048 | ST001317
125	Histamine	Histamine	NTYJJOPFIAHURM-UHFFFAOYSA-N	InChI=1S/C5H9N3/c6-2-1-5-3-7-4-8-5/h3-4H,1-2,6H2,(H,7,8)	C1=C(NC=N1)CCN	111.145	C5H9N3	HMDB0000870	774	C00388	[224998]		51-45-6	CHEBI:18295	DB05381	Organic compounds	Organic nitrogen compounds	Organonitrogen compounds	Amines	Primary amines	ST001039 | ST001048
126	Histidine	Histidine	HNDVDQJCIGZPNO-YFKPBYRVSA-N	InChI=1S/C6H9N3O2/c7-5(6(10)11)1-4-2-8-3-9-4/h2-3,5H,1,7H2,(H,8,9)(H,10,11)/t5-/m0/s1	C1=C(NC=N1)C[C@@H](C(=O)O)N	155.155	C6H9N3O2	HMDB0000177	6274	C00135	[150, 6355, 58170, 320304, 364463, 18490]		150-35-6	CHEBI:15971	DB00117	Organic compounds	Organic acids and derivatives	Carboxylic acids and derivatives	Amino acids, peptides, and analogues	Amino acids and derivatives	ST001039 | ST001048
127	Homovanillic Acid	Homovanillic acid	QRMZSPFSDQBLIX-UHFFFAOYSA-N	InChI=1S/C9H10O4/c1-13-8-4-6(5-9(11)12)2-3-7(8)10/h2-4,10H,5H2,1H3,(H,11,12)	COC1=C(C=CC(=C1)CC(=O)O)O	182.173	C9H10O4	HMDB0000118	1738	C05582	[32251]		306-08-1	CHEBI:545959		Organic compounds	Benzenoids	Phenols	Methoxyphenols	Methoxyphenols	ST001048 | ST001317
128	Imidazoleacetic acid	Imidazoleacetic acid	PRJKNHOMHKJCEJ-UHFFFAOYSA-N	InChI=1S/C5H6N2O2/c8-5(9)1-4-2-6-3-7-4/h2-3H,1H2,(H,6,7)(H,8,9)	C1=C(NC=N1)CC(=O)O	126.113	C5H6N2O2	HMDB0002024	96215	C02835			645-65-8	CHEBI:16974		Organic compounds	Organoheterocyclic compounds	Azoles	Imidazoles	Substituted imidazoles	ST001039 | ST001048
129	Indole	Indole	SIKJAQJRHWYJAI-UHFFFAOYSA-N	InChI=1S/C8H7N/c1-2-4-8-7(3-1)5-6-9-8/h1-6,9H	C1=CC=C2C(=C1)C=CN2	117.148	C8H7N	HMDB0000738	798	C00463			120-72-9	CHEBI:16881	DB04532	Organic compounds	Organoheterocyclic compounds	Indoles and derivatives	Indoles	Indoles	ST001039 | LT01
130	Indole-3-carboxylic acid	Indole-3-carboxylic acid	KMAKOBLIOCQGJP-UHFFFAOYSA-N	InChI=1S/C9H7NO2/c11-9(12)7-5-10-8-4-2-1-3-6(7)8/h1-5,10H,(H,11,12)	C1=CC=C2C(=C1)C(=CN2)C(=O)O	161.158	C9H7NO2	HMDB0003320	69867	C19837			22236-11-9	CHEBI:24809		Organic compounds	Organoheterocyclic compounds	Indoles and derivatives	Indolecarboxylic acids and derivatives	Indolecarboxylic acids and derivatives	ST001048 | ST001317
131	Indoxyl sulfate	Indoxyl sulfate	BXFFHSIDQOFMLE-UHFFFAOYSA-N	InChI=1S/C8H7NO4S/c10-14(11,12)13-8-5-9-7-4-2-1-3-6(7)8/h1-5,9H,(H,10,11,12)	C1=CC=C2C(=C1)C(=CN2)OS(=O)(=O)O	213.21	C8H7NO4S	HMDB0000682	10258		[31543]		130385-38-5	CHEBI:43355	DB07992	Organic compounds	Organic acids and derivatives	Organic sulfuric acids and derivatives	Arylsulfates	Arylsulfates	ST001048 | ST001317
132	Inosine	Inosine	UGQMRVRMYYASKQ-KQYNXXCUSA-N	InChI=1S/C10H12N4O5/c15-1-4-6(16)7(17)10(19-4)14-3-13-5-8(14)11-2-12-9(5)18/h2-4,6-7,10,15-17H,1H2,(H,11,12,18)/t4-,6-,7-,10-/m1/s1	C1=NC2=C(C(=O)N1)N=CN2[C@H]3[C@@H]([C@@H]([C@H](O3)CO)O)O	268.226	C10H12N4O5	HMDB0000195	135398641	C00294	[1728, 84524, 341678, 390541]		292853-81-7	CHEBI:17596	DB04335	Organic compounds	Nucleosides, nucleotides, and analogues	Purine nucleosides		Purine nucleosides	ST001048 | ST001317
133	L-ornithine	Ornithine	AHLPHDHHMVZTML-BYPYZUCNSA-N	InChI=1S/C5H12N2O2/c6-3-1-2-4(7)5(8)9/h4H,1-3,6-7H2,(H,8,9)/t4-/m0/s1	C(C[C@@H](C(=O)O)N)CN	132.161	C5H12N2O2	HMDB0000214	6262	C00077	[621, 1964, 46419, 139461, 171971, 1821, 46167, 346945]	LMFA01100057	410523-46-5	CHEBI:15729	DB00129	Organic compounds	Organic acids and derivatives	Carboxylic acids and derivatives	Amino acids, peptides, and analogues	Amino acids and derivatives	ST001039 | ST001048
134	L-Pyroglutamic acid	Pyroglutamic acid	ODHCTXKNWHHXJC-VKHMYHEASA-N	InChI=1S/C5H7NO3/c7-4-2-1-3(6-4)5(8)9/h3H,1-2H2,(H,6,7)(H,8,9)/t3-/m0/s1	C1CC(=O)N[C@@H]1C(=O)O	129.114	C5H7NO3	HMDB0000267	7405	C01879	[10, 84199, 34039, 50465, 390383, 397705]		149-87-1	CHEBI:18183		Organic compounds	Organic acids and derivatives	Carboxylic acids and derivatives	Amino acids, peptides, and analogues	Amino acids and derivatives	ST001048 | LT05
135	Methyl picolinate	Methyl picolinate	NMMIHXMBOZYNET-UHFFFAOYSA-N	InChI=1S/C7H7NO2/c1-10-7(9)6-4-2-3-5-8-6/h2-5H,1H3	COC(=O)C1=CC=CC=N1	137.136	C7H7NO2		75569				2459-07-6			Organic compounds	Organoheterocyclic compounds	Pyridines and derivatives	Pyridinecarboxylic acids and derivatives	Pyridinecarboxylic acids	ST001048 | ST001317
136	Monoethyl phthalate	Monoethyl phthalate	YWWHKOHZGJFMIE-UHFFFAOYSA-N	InChI=1S/C10H10O4/c1-2-14-10(13)8-6-4-3-5-7(8)9(11)12/h3-6H,2H2,1H3,(H,11,12)	CCOC(=O)C1=CC=CC=C1C(=O)O	194.184	C10H10O4	HMDB0002120	75318				2306-33-4	CHEBI:70973		Organic compounds	Benzenoids	Benzene and substituted derivatives	Benzoic acids and derivatives	Benzoic acid esters	ST001048 | ST001317
137	N,N-dimethylglycine	Dimethylglycine	FFDGPVCHZBVARC-UHFFFAOYSA-N	InChI=1S/C4H9NO2/c1-5(2)3-4(6)7/h3H2,1-2H3,(H,6,7)	CN(C)CC(=O)O	103.12	C4H9NO2	HMDB0000092	673	C01026	[355611, 486467]		1118-68-9	CHEBI:17724	DB02083	Organic compounds	Organic acids and derivatives	Carboxylic acids and derivatives	Beta hydroxy acids and derivatives	Amino acids and derivatives	ST001048 | ST001317
138	N-Acetyl-5-hydroxytryptamine	N-Acetylserotonin	MVAWJSIDNICKHF-UHFFFAOYSA-N	InChI=1S/C12H14N2O2/c1-8(15)13-5-4-9-7-14-12-3-2-10(16)6-11(9)12/h2-3,6-7,14,16H,4-5H2,1H3,(H,13,15)	CC(=O)NCCC1=CNC2=C1C=C(C=C2)O	218.252	C12H14N2O2	HMDB0001238	903	C00978			1210-83-9	CHEBI:17697	DB04275	Organic compounds	Organoheterocyclic compounds	Indoles and derivatives	Hydroxyindoles	Hydroxyindoles	ST001039 | LT05
139	N-Acetylasparagine	N-Acetylasparagine	HXFOXFJUNFFYMO-BYPYZUCNSA-N	InChI=1S/C6H10N2O4/c1-3(9)8-4(6(11)12)2-5(7)10/h4H,2H2,1H3,(H2,7,10)(H,8,9)(H,11,12)/t4-/m0/s1	CC(=O)N[C@@H](CC(=O)N)C(=O)O	174.155	C6H10N2O4	HMDB0006028	99715				35727-88-9			Organic compounds	Organic acids and derivatives	Carboxylic acids and derivatives	Amino acids, peptides, and analogues	Amino acids and derivatives	ST001048 | ST001317
140	N-Acetyl-DL-tryptophan	N-Acetyl-tryptophan	DZTHIGRZJZPRDV-UHFFFAOYSA-N	InChI=1S/C13H14N2O3/c1-8(16)15-12(13(17)18)6-9-7-14-11-5-3-2-4-10(9)11/h2-5,7,12,14H,6H2,1H3,(H,15,16)(H,17,18)	CC(=O)NC(CC1=CNC2=CC=CC=C21)C(=O)O	246.262	C13H14N2O3	HMDB0013713	2002	C03137			10385-85-0	CHEBI:70976		Organic compounds	Organic acids and derivatives	Carboxylic acids and derivatives	Amino acids, peptides, and analogues	Amino acids and derivatives	ST001048 | ST001317
141	N-Acetylglycine	N-Acetylglycine	OKJIRPAQVSHGFK-UHFFFAOYSA-N	InChI=1S/C4H7NO3/c1-3(6)5-2-4(7)8/h2H2,1H3,(H,5,6)(H,7,8)	CC(=O)NCC(=O)O	117.103	C4H7NO3	HMDB0000532	10972		[97747]		140907-90-0	CHEBI:21501	DB02713	Organic compounds	Organic acids and derivatives	Carboxylic acids and derivatives	Amino acids, peptides, and analogues	Amino acids and derivatives	ST001039 | ST001317
142	N-Acetyl-L-glutamic acid	N-Acetylglutamic acid	RFMMMVDNIPUKGG-YFKPBYRVSA-N	InChI=1S/C7H11NO5/c1-4(9)8-5(7(12)13)2-3-6(10)11/h5H,2-3H2,1H3,(H,8,9)(H,10,11)(H,12,13)/t5-/m0/s1	CC(=O)N[C@@H](CCC(=O)O)C(=O)O	189.166	C7H11NO5	HMDB0001138	70914	C00624	[62256]		1188-37-0	CHEBI:17533	DB04075	Organic compounds	Organic acids and derivatives	Carboxylic acids and derivatives	Amino acids, peptides, and analogues	Amino acids and derivatives	ST001048 | ST001317
143	N-Acetyl-Neuraminic Acid	N-Acetylneuraminic acid	SQVRNKJHWKZAKO-LUWBGTNYSA-N	InChI=1S/C11H19NO9/c1-4(14)12-7-5(15)2-11(20,10(18)19)21-9(7)8(17)6(16)3-13/h5-9,13,15-17,20H,2-3H2,1H3,(H,12,14)(H,18,19)/t5-,6+,7+,8+,9+,11?/m0/s1	CC(=O)N[C@@H]1[C@H](CC(O[C@H]1[C@@H]([C@@H](CO)O)O)(C(=O)O)O)O	309.27	C11H19NO9		439197	C00270			131-48-6	CHEBI:17012		Organic compounds	Organic oxygen compounds	Organooxygen compounds	Organooxygen compounds	Carbohydrates and carbohydrate conjugates	ST001039 | ST001048 | ST001317
144	N-Alpha-acetyllysine	N(2)-Acetyllysine	VEYYWZRYIYDQJM-UHFFFAOYSA-N	InChI=1S/C8H16N2O3/c1-6(11)10-7(8(12)13)4-2-3-5-9/h7H,2-5,9H2,1H3,(H,10,11)(H,12,13)	CC(=O)NC(CCCCN)C(=O)O	188.225	C8H16N2O3	HMDB0000446	192590				152473-69-3			Organic compounds	Organic acids and derivatives	Carboxylic acids and derivatives	Amino acids, peptides, and analogues	Amino acids and derivatives	ST001039 | ST001048
145	N-Formylmethionine	N-Formylmethionine	PYUSHNKNPOHWEZ-YFKPBYRVSA-N	InChI=1S/C6H11NO3S/c1-11-3-2-5(6(9)10)7-4-8/h4-5H,2-3H2,1H3,(H,7,8)(H,9,10)/t5-/m0/s1	CSCC[C@@H](C(=O)O)NC=O	177.221	C6H11NO3S	HMDB0001015	439750	C03145	[250566]		4289-98-9	CHEBI:16552	DB04464	Organic compounds	Organic acids and derivatives	Carboxylic acids and derivatives	Amino acids, peptides, and analogues	Amino acids and derivatives	ST001039 | ST001048
146	Nicotine	Nicotine	SNICXCGAKADSCV-JTQLQIEISA-N	InChI=1S/C10H14N2/c1-12-7-3-5-10(12)9-4-2-6-11-8-9/h2,4,6,8,10H,3,5,7H2,1H3/t10-/m0/s1	CN1CCC[C@H]1C2=CN=CC=C2	162.232	C10H14N2	HMDB0001934	89594	C00745			54-11-5	CHEBI:17688	DB00184	Organic compounds	Organoheterocyclic compounds	Pyridines and derivatives	Pyrrolidinylpyridines	Pyrrolidinylpyridines	ST001039 | ST001317
147	Nicotinic acid	Nicotinic acid	PVNIIMVLHYAWGP-UHFFFAOYSA-N	InChI=1S/C6H5NO2/c8-6(9)5-2-1-3-7-4-5/h1-4H,(H,8,9)	C1=CC(=CN=C1)C(=O)O	123.109	C6H5NO2	HMDB0001488	938	C00253	[285, 4939, 327312]		108-01-0	CHEBI:15940	DB00627	Organic compounds	Organoheterocyclic compounds	Pyridines and derivatives	Pyridinecarboxylic acids and derivatives	Pyridinecarboxylic acids	ST001048 | ST001317
148	N-Methyl-L-glutamic acid	N-Methyl-glutamic acid	XLBVNMSMFQMKEY-BYPYZUCNSA-N	InChI=1S/C6H11NO4/c1-7-4(6(10)11)2-3-5(8)9/h4,7H,2-3H2,1H3,(H,8,9)(H,10,11)/t4-/m0/s1	CN[C@@H](CCC(=O)O)C(=O)O	161.156	C6H11NO4	HMDB0062660	439377	C01046	[17431]		128724-80-1	CHEBI:16440		Organic compounds	Organic acids and derivatives	Carboxylic acids and derivatives	Amino acids, peptides, and analogues	Amino acids and derivatives	ST001048 | ST001317
149	N-Methyltryptamine	N-Methyltryptamine	NCIKQJBVUNUXLW-UHFFFAOYSA-N	InChI=1S/C11H14N2/c1-12-7-6-9-8-13-11-5-3-2-4-10(9)11/h2-5,8,12-13H,6-7H2,1H3	CNCCC1=CNC2=CC=CC=C21	174.242	C11H14N2	HMDB0004370	6088	C06213	[64527]		61-49-4	CHEBI:28136		Organic compounds	Organoheterocyclic compounds	Indoles and derivatives	Tryptamines and derivatives	Tryptamines and derivatives	ST001039 | ST001048
150	Octopamine	Octopamine	QHGUCRYDKWKLMG-UHFFFAOYSA-N	InChI=1S/C8H11NO2/c9-5-8(11)6-1-3-7(10)4-2-6/h1-4,8,10-11H,5,9H2	C1=CC(=CC=C1C(CN)O)O	153.179	C8H11NO2	HMDB0004825	4581	C04227			104-14-3	CHEBI:17134		Organic compounds	Benzenoids	Phenols	1-hydroxy-2-unsubstituted benzenoids	1-hydroxy-2-unsubstituted benzenoids	ST001048 | ST001317
151	O-dodecanoylcarnitine	CAR 12:0	FUJLYHJROOYKRA-UHFFFAOYSA-O	InChI=1S/C19H37NO4/c1-5-6-7-8-9-10-11-12-13-14-19(23)24-17(15-18(21)22)16-20(2,3)4/h17H,5-16H2,1-4H3/p+1	CCCCCCCCCCCC(=O)OC(CC(=O)O)C[N+](C)(C)C	344.51	C19H38NO4	HMDB0002250	10427569				25518-54-1	CHEBI:77086		Organic compounds	Lipids and lipid-like molecules	Fatty Acyls	Fatty acid esters	Acyl carnitines	ST001039 | ST001048
152	Paraxanthine	Paraxanthine	QUNWUDVFRNGTCO-UHFFFAOYSA-N	InChI=1S/C7H8N4O2/c1-10-3-8-5-4(10)6(12)11(2)7(13)9-5/h3H,1-2H3,(H,9,13)	CN1C=NC2=C1C(=O)N(C(=O)N2)C	180.164	C7H8N4O2	HMDB0001860	4687	C13747			611-59-6	CHEBI:25858		Organic compounds	Organoheterocyclic compounds	Imidazopyrimidines	Purines and purine derivatives	Xanthines	ST001048 | HMDB
153	p-Coumaric acid	cis-p-Coumaric acid	NGSWKAQJJWESNS-ZZXKWVIFSA-N	InChI=1S/C9H8O3/c10-8-4-1-7(2-5-8)3-6-9(11)12/h1-6,10H,(H,11,12)/b6-3+	C1=CC(=CC=C1/C=C/C(=O)O)O	164.158	C9H8O3	HMDB0002035	637542	C00811	[18344]		4501-31-9	CHEBI:32374	DB04066	Organic compounds	Phenylpropanoids and polyketides	Cinnamic acids and derivatives	Hydroxycinnamic acids and derivatives	Hydroxycinnamic acids	ST001048 | ST001317
154	Phenylacetylglutamine	alpha-N-Phenylacetylglutamine	JFLIEFSWGNOPJJ-JTQLQIEISA-N	InChI=1S/C13H16N2O4/c14-11(16)7-6-10(13(18)19)15-12(17)8-9-4-2-1-3-5-9/h1-5,10H,6-8H2,(H2,14,16)(H,15,17)(H,18,19)/t10-/m0/s1	C1=CC=C(C=C1)CC(=O)N[C@@H](CCC(=O)N)C(=O)O	264.277	C13H16N2O4	HMDB0006344	92258	C04148			28047-15-6	CHEBI:17884		Organic compounds	Organic acids and derivatives	Carboxylic acids and derivatives	Pterins and derivatives	Amino acids and derivatives	ST001048 | ST001317
155	Pregnenolone sulfate	Pregnenolone sulfate	DIJBBUIOWGGQOP-QGVNFLHTSA-N	InChI=1S/C21H32O5S/c1-13(22)17-6-7-18-16-5-4-14-12-15(26-27(23,24)25)8-10-20(14,2)19(16)9-11-21(17,18)3/h4,15-19H,5-12H2,1-3H3,(H,23,24,25)/t15-,16-,17+,18-,19-,20-,21+/m0/s1	CC(=O)[C@H]1CC[C@@H]2[C@@]1(CC[C@H]3[C@H]2CC=C4[C@@]3(CC[C@@H](C4)OS(=O)(=O)O)C)C	396.541	C21H32O5S	HMDB0060382	105074	C18044		LMST05020014	1247-64-9	CHEBI:35420		Organic compounds	Lipids and lipid-like molecules	Steroids and steroid derivatives	Sulfated steroids	Sulfated steroids	ST001048 | ST001317
156	Proline	Proline	ONIBWKKTOPOVIA-BYPYZUCNSA-N	InChI=1S/C5H9NO2/c7-5(8)4-2-1-3-6-4/h4,6H,1-3H2,(H,7,8)/t4-/m0/s1	C1C[C@H](NC1)C(=O)O	115.13	C5H9NO2	HMDB0000162	145742	C00148	[8, 233092, 68068, 171970, 191797]		1150316-19-0	CHEBI:17203	DB00172	Organic compounds	Organic acids and derivatives	Carboxylic acids and derivatives	Amino acids, peptides, and analogues	Amino acids and derivatives	ST001048 | ST001317
157	Quinoline-2-carboxylic acid	Quinaldic acid	LOAUVZALPPNFOQ-UHFFFAOYSA-N	InChI=1S/C10H7NO2/c12-10(13)9-6-5-7-3-1-2-4-8(7)11-9/h1-6H,(H,12,13)	C1=CC=C2C(=C1)C=CC(=N2)C(=O)O	173.168	C10H7NO2	HMDB0000842	7124	C06325			10357-00-3	CHEBI:18386	DB02428	Organic compounds	Organoheterocyclic compounds	Quinolines and derivatives	Quinoline carboxylic acids	Quinoline carboxylic acids	ST001039 | ST001048
158	Quinoline-4-carboxylic acid	4-Quinolinecarboxylic acid	VQMSRUREDGBWKT-UHFFFAOYSA-N	InChI=1S/C10H7NO2/c12-10(13)8-5-6-11-9-4-2-1-3-7(8)9/h1-6H,(H,12,13)	C1=CC=C2C(=C1)C(=CC=N2)C(=O)O	173.168	C10H7NO2		10243	C06414			486-74-8	CHEBI:18311		Organic compounds	Organoheterocyclic compounds	Quinolines and derivatives	Quinoline carboxylic acids	Quinoline carboxylic acids	ST001048 | ST001317
159	Riboflavin	Riboflavin	AUNGANRZJHBGPY-SCRDCRAPSA-N	InChI=1S/C17H20N4O6/c1-7-3-9-10(4-8(7)2)21(5-11(23)14(25)12(24)6-22)15-13(18-9)16(26)20-17(27)19-15/h3-4,11-12,14,22-25H,5-6H2,1-2H3,(H,20,26,27)/t11-,12+,14-/m0/s1	CC1=CC2=C(C=C1C)N(C3=NC(=O)NC(=O)C3=N2)C[C@@H]([C@@H]([C@@H](CO)O)O)O	376.364	C17H20N4O6	HMDB0000244	493570	C00255			13123-37-0	CHEBI:17015	DB00140	Organic compounds	Organoheterocyclic compounds	Pteridines and derivatives	Alloxazines and isoalloxazines	Flavins	ST001048 | ST001317
160	Salicylic Acid	Salicylic acid	YGSDEFSMJLZEOE-UHFFFAOYSA-N	InChI=1S/C7H6O3/c8-6-4-2-1-3-5(6)7(9)10/h1-4,8H,(H,9,10)	C1=CC=C(C(=C1)C(=O)O)O	138.121	C7H6O3	HMDB0001895	338	C00805			29656-58-4	CHEBI:16914	DB00936	Organic compounds	Benzenoids	Benzene and substituted derivatives	Benzoic acids and derivatives	Hydroxybenzoic acid derivatives	ST001048 | ST001317
161	Salsolinol	Salsolinol	IBRKLUSXDYATLG-LURJTMIESA-N	InChI=1S/C10H13NO2/c1-6-8-5-10(13)9(12)4-7(8)2-3-11-6/h4-6,11-13H,2-3H2,1H3/t6-/m0/s1	C[C@H]1C2=CC(=C(C=C2CCN1)O)O	179.216	C10H13NO2	HMDB0042012	91588	C09642			27740-96-1	CHEBI:113		Organic compounds	Organoheterocyclic compounds	Tetrahydroisoquinolines		Tetrahydroisoquinolines	ST001048 | ST001317
162	Sebacic Acid	Sebacic acid	CXMXRPHRNRROMY-UHFFFAOYSA-N	InChI=1S/C10H18O4/c11-9(12)7-5-3-1-2-4-6-8-10(13)14/h1-8H2,(H,11,12)(H,13,14)	C(CCCCC(=O)O)CCCC(=O)O	202.248	C10H18O4	HMDB0000792	5192	C08277	[160784]	LMFA01170006	111-20-6	CHEBI:76283	DB07645	Organic compounds	Lipids and lipid-like molecules	Fatty Acyls	Fatty acids and conjugates	Medium-chain fatty acids	ST001048 | ST001317
163	Sepiapterin	Sepiapterin	VPVOXUSPXFPWBN-VKHMYHEASA-N	InChI=1S/C9H11N5O3/c1-3(15)6(16)4-2-11-7-5(12-4)8(17)14-9(10)13-7/h3,15H,2H2,1H3,(H4,10,11,13,14,17)/t3-/m0/s1	C[C@@H](C(=O)C1=NC2=C(NC1)N=C(NC2=O)N)O	237.216	C9H11N5O3	HMDB0000238	135398579	C00835			17094-01-8			Organic compounds	Organoheterocyclic compounds	Pteridines and derivatives	Pterins and derivatives	Pterins and derivatives	ST001048 | ST001317
164	s-Hexylglutathione	S-Hexyl-glutathione	HXJDWCWJDCOHDG-RYUDHWBXSA-N	InChI=1S/C16H29N3O6S/c1-2-3-4-5-8-26-10-12(15(23)18-9-14(21)22)19-13(20)7-6-11(17)16(24)25/h11-12H,2-10,17H2,1H3,(H,18,23)(H,19,20)(H,21,22)(H,24,25)/t11-,12-/m0/s1	CCCCCCSC[C@@H](C(=O)NCC(=O)O)NC(=O)CC[C@@H](C(=O)O)N	391.485	C16H29N3O6S		97536	C02886			24425-56-7			Organic compounds	Organic acids and derivatives	Carboxylic acids and derivatives	Amino acids, peptides, and analogues	Peptides	ST001048 | ST001317
165	Sorbic Acid	Sorbic acid	WSWCOQWTEOXDQX-MQQKCMAXSA-N	InChI=1S/C6H8O2/c1-2-3-4-5-6(7)8/h2-5H,1H3,(H,7,8)/b3-2+,5-4+	C/C=C/C=C/C(=O)O	112.127	C6H8O2	HMDB0029581	643460	D05892		LMFA01030100	110-44-1	CHEBI:35962		Organic compounds	Lipids and lipid-like molecules	Fatty Acyls	Fatty acids and conjugates	Medium-chain fatty acids	ST001048 | ST001317
166	Succinic Acid	Succinic acid	KDYFGRWQOYBRFD-UHFFFAOYSA-N	InChI=1S/C4H6O4/c5-3(6)1-2-4(7)8/h1-2H2,(H,5,6)(H,7,8)	C(CC(=O)O)C(=O)O	118.088	C4H6O4	HMDB0000254	1110	C00042	[161, 34190]	LMFA01170043	110-15-6	CHEBI:15741	DB00139	Organic compounds	Organic acids and derivatives	Carboxylic acids and derivatives	Dicarboxylic acids and derivatives	Dicarboxylic acids and derivatives	ST001048 | LT04
167	Sucrose	Sucrose	CZMRCDWAGMRECN-UGDNZRGBSA-N	InChI=1S/C12H22O11/c13-1-4-6(16)8(18)9(19)11(21-4)23-12(3-15)10(20)7(17)5(2-14)22-12/h4-11,13-20H,1-3H2/t4-,5-,6-,7-,8+,9-,10+,11-,12+/m1/s1	C([C@@H]1[C@H]([C@@H]([C@H]([C@H](O1)O[C@]2([C@H]([C@@H]([C@H](O2)CO)O)O)CO)O)O)O)O	342.296	C12H22O11	HMDB0000258	5988	C00089	[173, 16661, 47180, 34176, 390561]		25702-74-3	CHEBI:17992	DB02772	Organic compounds	Organic oxygen compounds	Organooxygen compounds	Carbohydrates and carbohydrate conjugates	Glycosyl compounds	ST001048 | ST001317
168	Taurine	Taurine	XOAAWQZATWQOTB-UHFFFAOYSA-N	InChI=1S/C2H7NO3S/c3-1-2-7(4,5)6/h1-3H2,(H,4,5,6)	C(CS(=O)(=O)O)N	125.147	C2H7NO3S	HMDB0000251	1123	C00245	[411, 52024]		107-35-7	CHEBI:15891	DB01956	Organic compounds	Organic acids and derivatives	Organic sulfonic acids and derivatives	Organosulfonic acids and derivatives	Organosulfonic acids	ST001039 | ST001048
169	Trehalose	Trehalose	HDTRYLNUVZCQOY-LIZSDCNHSA-N	InChI=1S/C12H22O11/c13-1-3-5(15)7(17)9(19)11(21-3)23-12-10(20)8(18)6(16)4(2-14)22-12/h3-20H,1-2H2/t3-,4-,5-,6-,7+,8+,9-,10-,11-,12-/m1/s1	C([C@@H]1[C@H]([C@@H]([C@H]([C@H](O1)O[C@@H]2[C@@H]([C@H]([C@@H]([C@H](O2)CO)O)O)O)O)O)O)O	342.296	C12H22O11	HMDB0000975	7427	C01083	[111823]		6138-23-4	CHEBI:16551	DB12310	Organic compounds	Organic oxygen compounds	Organooxygen compounds	Carbohydrates and carbohydrate conjugates	Glycosyl compounds	ST001048 | ST001317
170	Tryptamine	Tryptamine	APJYDQYYACXCRM-UHFFFAOYSA-N	InChI=1S/C10H12N2/c11-6-5-8-7-12-10-4-2-1-3-9(8)10/h1-4,7,12H,5-6,11H2	C1=CC=C2C(=C1)C(=CN2)CCN	160.216	C10H12N2	HMDB0000303	1150	C00398	[2032, 104403]		61-54-1	CHEBI:16765	DB08653	Organic compounds	Organoheterocyclic compounds	Indoles and derivatives	Tryptamines and derivatives	Tryptamines and derivatives	ST001039 | ST001048
171	Tryptophol	Tryptophanol	MBBOMCVGYCRMEA-UHFFFAOYSA-N	InChI=1S/C10H11NO/c12-6-5-8-7-11-10-4-2-1-3-9(8)10/h1-4,7,11-12H,5-6H2	C1=CC=C2C(=C1)C(=CN2)CCO	161.2	C10H11NO	HMDB0003447	10685	C00955	[171048]		499770-81-9	CHEBI:17890		Organic compounds	Organoheterocyclic compounds	Indoles and derivatives	Indoles	3-alkylindoles	ST001048 | ST001317
172	Xanthurenic acid	Xanthurenic acid	FBZONXHGGPHHIY-UHFFFAOYSA-N	InChI=1S/C10H7NO4/c12-7-3-1-2-5-8(13)4-6(10(14)15)11-9(5)7/h1-4,12H,(H,11,13)(H,14,15)	C1=CC2=C(C(=C1)O)NC(=CC2=O)C(=O)O	205.167	C10H7NO4	HMDB0000881	5699	C02470	[62287]		59-00-7	CHEBI:10072		Organic compounds	Organoheterocyclic compounds	Quinolines and derivatives	Quinoline carboxylic acids	Quinoline carboxylic acids	ST001048 | ST001317
173	[(3S)-3-amino-3-carboxypropyl](dimethyl)sulfonium iodide		YDBYJHTYSHBBAU-YFKPBYRVSA-O	InChI=1S/C6H13NO2S/c1-10(2)4-3-5(7)6(8)9/h5H,3-4,7H2,1-2H3/p+1/t5-/m0/s1	C[S+](C)CC[C@@H](C(=O)O)N	164.247	C6H14NO2S		145692	C03172			2766-51-0	CHEBI:17728		Organic compounds	Organic acids and derivatives	Carboxylic acids and derivatives	Amino acids, peptides, and analogues	Amino acids and derivatives	LT05
174	1,2-Benzenedicarboxylic Acid 1-(7-Hydroxy-4-methyloctyl) Ester		RWCHSWLUPRJYEX-UHFFFAOYSA-N	InChI=1S/C17H24O5/c1-12(9-10-13(2)18)6-5-11-22-17(21)15-8-4-3-7-14(15)16(19)20/h3-4,7-8,12-13,18H,5-6,9-11H2,1-2H3,(H,19,20)	CC(CCCOC(=O)C1=CC=CC=C1C(=O)O)CCC(C)O	308.369	C17H24O5		102401880				936021-98-6			Organic compounds	Benzenoids	Benzene and substituted derivatives	Benzoic acids and derivatives	Benzoic acid esters	ST001317
175	1,2-Didecanoyl-sn-glycero-3-phosphocholine	PC 10:0/10:0	MLKLDGSYMHFAOC-AREMUKBSSA-N	InChI=1S/C28H56NO8P/c1-6-8-10-12-14-16-18-20-27(30)34-24-26(25-36-38(32,33)35-23-22-29(3,4)5)37-28(31)21-19-17-15-13-11-9-7-2/h26H,6-25H2,1-5H3/t26-/m1/s1	CCCCCCCCCC(=O)OC[C@H](COP(=O)([O-])OCC[N+](C)(C)C)OC(=O)CCCCCCCCC	565.721	C28H56NO8P		16219892			LMGP01010380	3436-44-0	CHEBI:78226		Organic compounds	Lipids and lipid-like molecules	Glycerophospholipids	Glycerophosphocholines	Phosphatidylcholines	ST001317
176	1,3,7-Trimethyluric acid	1,3,7-Trimethyluric acid	BYXCFUMGEBZDDI-UHFFFAOYSA-N	InChI=1S/C8H10N4O3/c1-10-4-5(9-7(10)14)11(2)8(15)12(3)6(4)13/h1-3H3,(H,9,14)	CN1C2=C(NC1=O)N(C(=O)N(C2=O)C)C	210.19	C8H10N4O3	HMDB0002123	79437	C16361			5415-44-1	CHEBI:691622		Organic compounds	Organoheterocyclic compounds	Imidazopyrimidines	Purines and purine derivatives	Xanthines	HMDB
177	1,3-Dimethyluric acid	1,3-Dimethyluric acid	OTSBKHHWSQYEHK-UHFFFAOYSA-N	InChI=1S/C7H8N4O3/c1-10-4-3(8-6(13)9-4)5(12)11(2)7(10)14/h1-2H3,(H2,8,9,13)	CN1C2=C(C(=O)N(C1=O)C)NC(=O)N2	196.163	C7H8N4O3	HMDB0001857	70346				70443-21-9	CHEBI:68447		Organic compounds	Organoheterocyclic compounds	Imidazopyrimidines	Purines and purine derivatives	Xanthines	HMDB
178	1,7-Dimethyluric acid	1,7-Dimethyluric acid	NOFNCLGCUJJPKU-UHFFFAOYSA-N	InChI=1S/C7H8N4O3/c1-10-3-4(8-6(10)13)9-7(14)11(2)5(3)12/h1-2H3,(H,8,13)(H,9,14)	CN1C2=C(NC1=O)NC(=O)N(C2=O)C	196.163	C7H8N4O3	HMDB0011103	91611	C16356			33868-03-0	CHEBI:68449		Organic compounds	Organoheterocyclic compounds	Imidazopyrimidines	Purines and purine derivatives	Xanthines	HMDB
179	11-epi-Prostaglandin F2alpha	11beta-PGF2	PXGPLTODNUVGFL-ZWAKLXPCSA-N	InChI=1S/C20H34O5/c1-2-3-6-9-15(21)12-13-17-16(18(22)14-19(17)23)10-7-4-5-8-11-20(24)25/h4,7,12-13,15-19,21-23H,2-3,5-6,8-11,14H2,1H3,(H,24,25)/b7-4-,13-12+/t15-,16+,17+,18-,19-/m0/s1	CCCCC[C@@H](/C=C/[C@H]1[C@H](C[C@@H]([C@@H]1C/C=C\CCCC(=O)O)O)O)O	354.481	C20H34O5	HMDB0010199	5280886	C05959		LMFA03010036	38432-87-0	CHEBI:27595		Organic compounds	Lipids and lipid-like molecules	Fatty Acyls	Eicosanoids	Prostaglandins and related compounds	HMDB
180	12-Hydroxydodecanoic acid	12-Hydroxy lauric acid	ZDHCZVWCTKTBRY-UHFFFAOYSA-N	InChI=1S/C12H24O3/c13-11-9-7-5-3-1-2-4-6-8-10-12(14)15/h13H,1-11H2,(H,14,15)	C(CCCCCC(=O)O)CCCCCO	216.318	C12H24O3	HMDB0002059	79034	C08317		LMFA01050039	13204-98-3		DB03704	Organic compounds	Organic acids and derivatives	Hydroxy acids and derivatives	Medium-chain hydroxy acids and derivatives	Medium-chain hydroxy acids and derivatives	ST001317
181	13(S)-Hpode	13S-HpODE	JDSRHVWSAMTSSN-IRQZEAMPSA-N	InChI=1S/C18H32O4/c1-2-3-11-14-17(22-21)15-12-9-7-5-4-6-8-10-13-16-18(19)20/h7,9,12,15,17,21H,2-6,8,10-11,13-14,16H2,1H3,(H,19,20)/b9-7-,15-12+/t17-/m0/s1	CCCCC[C@@H](/C=C/C=C\CCCCCCCC(=O)O)OO	312.445	C18H32O4	HMDB0003871	5280720	C04717		LMFA02000034	33964-75-9	CHEBI:15655		Organic compounds	Lipids and lipid-like molecules	Fatty Acyls	Lineolic acids and derivatives	Lineolic acids and derivatives	LT05
182	16-Glucuronide-estriol	16alpha,17beta-Estriol 16-(beta-D-glucuronide)	FQYGGFDZJFIDPU-JRSYHJKYSA-N	InChI=1S/C24H32O9/c1-24-7-6-13-12-5-3-11(25)8-10(12)2-4-14(13)15(24)9-16(21(24)29)32-23-19(28)17(26)18(27)20(33-23)22(30)31/h3,5,8,13-21,23,25-29H,2,4,6-7,9H2,1H3,(H,30,31)/t13-,14-,15+,16-,17+,18+,19-,20+,21+,23-,24+/m1/s1	C[C@]12CC[C@H]3[C@H]([C@@H]1C[C@H]([C@@H]2O)O[C@H]4[C@@H]([C@H]([C@@H]([C@H](O4)C(=O)O)O)O)O)CCC5=C3C=CC(=C5)O	464.506	C24H32O9	HMDB0006766	122281	C05504		LMST05010008	1852-50-2	CHEBI:766		Organic compounds	Lipids and lipid-like molecules	Steroids and steroid derivatives	Steroidal glycosides	Steroidal glycosides	LT05
183	1H-Imidazole-4-ethanamine, N-methyl-	Methylhistamine	PHSPJQZRQAJPPF-UHFFFAOYSA-N	InChI=1S/C6H11N3/c1-7-3-2-6-4-8-5-9-6/h4-5,7H,2-3H2,1H3,(H,8,9)	CNCCC1=CN=CN1	125.172	C6H11N3	HMDB0061685	912				673-50-7			Organic compounds	Organic nitrogen compounds	Organonitrogen compounds	Amines	Aralkylamines	ST001039
184	1-Methylcytosine		HWPZZUQOWRWFDB-UHFFFAOYSA-N	InChI=1S/C5H7N3O/c1-8-3-2-4(6)7-5(8)9/h2-3H,1H3,(H2,6,7,9)	CN1C=CC(=NC1=O)N	125.129	C5H7N3O		79143				1122-47-0	CHEBI:39624	DB04314	Organic compounds	Organoheterocyclic compounds	Diazines	Pyrimidines and pyrimidine derivatives	Pyrimidones	ST001039
185	1-Methylhistamine	1-Methylhistamine	FHQDWPCFSJMNCT-UHFFFAOYSA-N	InChI=1S/C6H11N3/c1-9-4-6(2-3-7)8-5-9/h4-5H,2-3,7H2,1H3	CN1C=C(N=C1)CCN	125.172	C6H11N3	HMDB0000898	3614	C05127			501-75-7	CHEBI:29009		Organic compounds	Organic nitrogen compounds	Organonitrogen compounds	Amines	Primary amines	ST001039
186	1-Methyl-L-histidine	1-Methylhistidine	BRMWTNUJHUMWMS-LURJTMIESA-N	InChI=1S/C7H11N3O2/c1-10-3-5(9-4-10)2-6(8)7(11)12/h3-4,6H,2,8H2,1H3,(H,11,12)/t6-/m0/s1	CN1C=C(N=C1)C[C@@H](C(=O)O)N	169.181	C7H11N3O2	HMDB0000001	92105	C01152			332-80-9	CHEBI:50599	DB04151	Organic compounds	Organic acids and derivatives	Carboxylic acids and derivatives	Amino acids, peptides, and analogues	Amino acids and derivatives	ST001048
187	1-Methylxanthine	1-Methylxanthine	MVOYJPOZRLFTCP-UHFFFAOYSA-N	InChI=1S/C6H6N4O2/c1-10-5(11)3-4(8-2-7-3)9-6(10)12/h2H,1H3,(H,7,8)(H,9,12)	CN1C(=O)C2=C(NC1=O)N=CN2	166.137	C6H6N4O2	HMDB0010738	80220	C16358			6136-37-4	CHEBI:68444		Organic compounds	Organoheterocyclic compounds	Imidazopyrimidines	Purines and purine derivatives	Xanthines	HMDB
188	1-Octadecanoyl-sn-glycero-3-phosphocholine		IHNKQIMGVNPMTC-RUZDIDTESA-N	InChI=1S/C26H54NO7P/c1-5-6-7-8-9-10-11-12-13-14-15-16-17-18-19-20-26(29)32-23-25(28)24-34-35(30,31)33-22-21-27(2,3)4/h25,28H,5-24H2,1-4H3/t25-/m1/s1	CCCCCCCCCCCCCCCCCC(=O)OC[C@H](COP(=O)([O-])OCC[N+](C)(C)C)O	523.684	C26H54NO7P	HMDB0010384	497299			LMGP01050026	19420-57-6	CHEBI:73858		Organic compounds	Lipids and lipid-like molecules	Glycerophospholipids	Glycerophosphocholines	Lysophosphatidylcholines	ST001317
189	1-Palmitoyl-sn-glycero-3-phosphocholine	LPC 16:0/0:0	ASWBNKHCZGQVJV-HSZRJFAPSA-N	InChI=1S/C24H50NO7P/c1-5-6-7-8-9-10-11-12-13-14-15-16-17-18-24(27)30-21-23(26)22-32-33(28,29)31-20-19-25(2,3)4/h23,26H,5-22H2,1-4H3/t23-/m1/s1	CCCCCCCCCCCCCCCC(=O)OC[C@H](COP(=O)([O-])OCC[N+](C)(C)C)O	495.631	C24H50NO7P	HMDB0010382	460602			LMGP01050018	17364-16-8	CHEBI:72998		Organic compounds	Lipids and lipid-like molecules	Glycerophospholipids	Glycerophosphocholines	Lysophosphatidylcholines	ST001317
190	2-(((2-Ethylhexyl)oxy)carbonyl)benzoic acid	Monoethylhexyl phthalic acid	DJDSLBVSSOQSLW-UHFFFAOYSA-N	InChI=1S/C16H22O4/c1-3-5-8-12(4-2)11-20-16(19)14-10-7-6-9-13(14)15(17)18/h6-7,9-10,12H,3-5,8,11H2,1-2H3,(H,17,18)	CCCCC(CC)COC(=O)C1=CC=CC=C1C(=O)O	278.344	C16H22O4	HMDB0013248	20393	C03343			4376-20-9	CHEBI:17243		Organic compounds	Benzenoids	Benzene and substituted derivatives	Benzoic acids and derivatives	Benzoic acid esters	ST001317
191	2-(Methoxycarbonyl)benzoic acid	Monomethyl phthalate	FNJSWIPFHMKRAT-UHFFFAOYSA-N	InChI=1S/C9H8O4/c1-13-9(12)7-5-3-2-4-6(7)8(10)11/h2-5H,1H3,(H,10,11)	COC(=O)C1=CC=CC=C1C(=O)O	180.157	C9H8O4	HMDB0002130	20392				4376-18-5			Organic compounds	Benzenoids	Benzene and substituted derivatives	Benzoic acids and derivatives	Benzoic acid esters	ST001048
192	2,2-Dihydroxy-1-phenylethanone	Dihydroxyacetophenone	NBIBDIKAOBCFJN-UHFFFAOYSA-N	InChI=1S/C8H8O3/c9-7(8(10)11)6-4-2-1-3-5-6/h1-5,8,10-11H	C1=CC=C(C=C1)C(=O)C(O)O	152.148	C8H8O3		99611				1075-06-5			Organic compounds	Organic oxygen compounds	Organooxygen compounds	Carbonyl compounds	Ketones	ST001039
193	2,3-Dihydroxybenzoic acid	2-Pyrocatechuic acid	GLDQAMYCGOIJDV-UHFFFAOYSA-N	InChI=1S/C7H6O4/c8-5-3-1-2-4(6(5)9)7(10)11/h1-3,8-9H,(H,10,11)	C1=CC(=C(C(=C1)O)O)C(=O)O	154.12	C7H6O4	HMDB0000397	19	C00196			27138-57-4	CHEBI:18026	DB01672	Organic compounds	Benzenoids	Benzene and substituted derivatives	Benzoic acids and derivatives	Hydroxybenzoic acid derivatives	ST001048
194	2,5-Dihydroxybenzoic acid	Gentisic acid	WXTMDXOMEHJXQO-UHFFFAOYSA-N	InChI=1S/C7H6O4/c8-4-1-2-6(9)5(3-4)7(10)11/h1-3,8-9H,(H,10,11)	C1=CC(=C(C=C1O)C(=O)O)O	154.12	C7H6O4	HMDB0000152	3469	C00628			490-79-9	CHEBI:17189		Organic compounds	Benzenoids	Benzene and substituted derivatives	Benzoic acids and derivatives	Hydroxybenzoic acid derivatives	LT05
195	2,6-Diaminopimelic acid	Diaminopimelic acid	GMKMEZVLHJARHF-UHFFFAOYSA-N	InChI=1S/C7H14N2O4/c8-4(6(10)11)2-1-3-5(9)7(12)13/h4-5H,1-3,8-9H2,(H,10,11)(H,12,13)	C(CC(C(=O)O)N)CC(C(=O)O)N	190.197	C7H14N2O4	HMDB0001370	53448507	C00680		LMFA01170102	14289-34-0	CHEBI:23673	DB03590	Organic compounds	Organic acids and derivatives	Carboxylic acids and derivatives	Amino acids, peptides, and analogues	Amino acids and derivatives	ST001039
196	2-[(2-Hydroxy-2-methylpropoxy)carbonyl]benzoate		LTLINVWNJJAVGH-UHFFFAOYSA-M	InChI=1S/C12H14O5/c1-12(2,16)7-17-11(15)9-6-4-3-5-8(9)10(13)14/h3-6,16H,7H2,1-2H3,(H,13,14)/p-1	CC(C)(COC(=O)C1=CC=CC=C1C(=O)[O-])O	237.229	C12H13O5		71371900				64339-39-5			Organic compounds	Benzenoids	Benzene and substituted derivatives	Benzoic acids and derivatives	Benzoic acid esters	ST001317
197	2-Amino-1-phenylethanol	2-Hydroxyphenethylamine	ULSIYEODSMZIPX-UHFFFAOYSA-N	InChI=1S/C8H11NO/c9-6-8(10)7-4-2-1-3-5-7/h1-5,8,10H,6,9H2	C1=CC=C(C=C1)C(CN)O	137.179	C8H11NO	HMDB0001065	1000	C02735			1477-64-1	CHEBI:16343		Organic compounds	Organic nitrogen compounds	Organonitrogen compounds	Amines	Aralkylamines	ST001048
198	2-Amino-2-phenylacetic acid	2-Phenylglycine	ZGUNAGUHMKGQNY-UHFFFAOYSA-N	InChI=1S/C8H9NO2/c9-7(8(10)11)6-4-2-1-3-5-6/h1-5,7H,9H2,(H,10,11)	C1=CC=C(C=C1)C(C(=O)O)N	151.163	C8H9NO2	HMDB0002210	3866				2835-06-5	CHEBI:55484		Organic compounds	Organic acids and derivatives	Carboxylic acids and derivatives	Amino acids, peptides, and analogues	Amino acids and derivatives	ST001048
199	2-Aminobenzenesulfonic acid	2-Aminobenzenesulfonic acid	ZMCHBSMFKQYNKA-UHFFFAOYSA-N	InChI=1S/C6H7NO3S/c7-5-3-1-2-4-6(5)11(8,9)10/h1-4H,7H2,(H,8,9,10)	C1=CC=C(C(=C1)N)S(=O)(=O)O	173.191	C6H7NO3S		6926	C06333			1394854-51-3	CHEBI:15942		Organic compounds	Benzenoids	Benzene and substituted derivatives	Benzenesulfonic acids and derivatives	Benzenesulfonic acids and derivatives	ST001048
200	2-Aminoethyl dihydrogen phosphate	Phosphoethanolamine	SUHOOTKUPISOBE-UHFFFAOYSA-N	InChI=1S/C2H8NO4P/c3-1-2-7-8(4,5)6/h1-3H2,(H2,4,5,6)	C(COP(=O)(O)O)N	141.063	C2H8NO4P	HMDB0000224	1015	C00346	[1723, 41988]		1071-23-4	CHEBI:17553	DB01738	Organic compounds	Organic acids and derivatives	Organic phosphoric acids and derivatives	Phosphate esters	Phosphoethanolamines	ST001317
201	2-Aminoisobutyric acid	Aminoisobutyric acid	FUOOLUPWFVMBKG-UHFFFAOYSA-N	InChI=1S/C4H9NO2/c1-4(2,5)3(6)7/h5H2,1-2H3,(H,6,7)	CC(C)(C(=O)O)N	103.12	C4H9NO2	HMDB0001906	6119	C03665	[365217, 171547]	LMFA01100053	10569-72-9	CHEBI:27971	DB02952	Organic compounds	Organic acids and derivatives	Carboxylic acids and derivatives	Amino acids, peptides, and analogues	Amino acids and derivatives	ST001317
202	2-Aminophenol	2-Aminophenol	CDAWCLOXVUBKRW-UHFFFAOYSA-N	InChI=1S/C6H7NO/c7-5-3-1-2-4-6(5)8/h1-4,8H,7H2	C1=CC=C(C(=C1)N)O	109.126	C6H7NO		5801	C01987	[124439]		27598-85-2	CHEBI:18112	DB01726	Organic compounds	Benzenoids	Benzene and substituted derivatives	Aniline and substituted anilines	Aniline and substituted anilines	ST001048
203	2'-Deoxycytidine	Deoxycytidine	CKTSBUTUHBMZGZ-SHYZEUOFSA-N	InChI=1S/C9H13N3O4/c10-7-1-2-12(9(15)11-7)8-3-5(14)6(4-13)16-8/h1-2,5-6,8,13-14H,3-4H2,(H2,10,11,15)/t5-,6+,8+/m0/s1	C1[C@@H]([C@H](O[C@H]1N2C=CC(=NC2=O)N)CO)O	227.218	C9H13N3O4	HMDB0000014	13711	C00881			207121-53-7	CHEBI:15698		Organic compounds	Nucleosides, nucleotides, and analogues	Pyrimidine nucleosides	Pyrimidine 2'-deoxyribonucleosides	Pyrimidine 2'-deoxyribonucleosides	ST001048
204	2'-Deoxyinosine	Deoxyinosine	VGONTNSXDCQUGY-RRKCRQDMSA-N	InChI=1S/C10H12N4O4/c15-2-6-5(16)1-7(18-6)14-4-13-8-9(14)11-3-12-10(8)17/h3-7,15-16H,1-2H2,(H,11,12,17)/t5-,6+,7+/m0/s1	C1[C@@H]([C@H](O[C@H]1N2C=NC3=C2N=CNC3=O)CO)O	252.227	C10H12N4O4	HMDB0000071	135398593	C05512	[66311]		84828-85-3	CHEBI:28997		Organic compounds	Nucleosides, nucleotides, and analogues	Purine nucleosides	Purine 2'-deoxyribonucleosides	Purine 2'-deoxyribonucleosides	LT05
205	2-Ethyl-5-carboxypentyl phthalate	Mono-(2-ethyl-5-carboxypentyl) phthalate	XFGRNAPKLGXDGF-UHFFFAOYSA-N	InChI=1S/C16H20O6/c1-2-11(6-5-9-14(17)18)10-22-16(21)13-8-4-3-7-12(13)15(19)20/h3-4,7-8,11H,2,5-6,9-10H2,1H3,(H,17,18)(H,19,20)	CCC(CCCC(=O)O)COC(=O)C1=CC=CC=C1C(=O)O	308.327	C16H20O6	HMDB0094647	148386				40809-41-4			Organic compounds	Benzenoids	Benzene and substituted derivatives	Benzoic acids and derivatives	Benzoic acid esters	ST001317
206	2-Hydroxybutyric acid	2-Hydroxybutyric acid	AFENDNXGAFYKQO-UHFFFAOYSA-N	InChI=1S/C4H8O3/c1-2-3(5)4(6)7/h3,5H,2H2,1H3,(H,6,7)	CCC(C(=O)O)O	104.105	C4H8O3	HMDB0000008	11266			LMFA01050004	20016-85-7	CHEBI:1148		Organic compounds	Organic acids and derivatives	Hydroxy acids and derivatives	Alpha hydroxy acids and derivatives	Alpha hydroxy acids and derivatives	LT04
207	2-Hydroxyphenylacetic acid	2-Hydroxyphenylacetic acid	CCVYRRGZDBSHFU-UHFFFAOYSA-N	InChI=1S/C8H8O3/c9-7-4-2-1-3-6(7)5-8(10)11/h1-4,9H,5H2,(H,10,11)	C1=CC=C(C(=C1)CC(=O)O)O	152.147	C8H8O3	HMDB0000669	11970	C05852			611-71-2	CHEBI:28478		Organic compounds	Benzenoids	Benzene and substituted derivatives	Phenylacetic acids	2(hydroxyphenyl)acetic acids	ST001048
208	2-Oxobutanoic acid	3-Methyl pyruvic acid	TYEYBOSBBBHJIV-UHFFFAOYSA-N	InChI=1S/C4H6O3/c1-2-3(5)4(6)7/h2H2,1H3,(H,6,7)	CCC(=O)C(=O)O	102.089	C4H6O3	HMDB0000005	58	C00109		LMFA01060002	2013-26-5	CHEBI:30831	DB04553	Organic compounds	Organic acids and derivatives	Keto acids and derivatives	Short-chain keto acids and derivatives	Short-chain keto acids and derivatives	ST001048
209	2-Undecanone	2-Undecanone	KYWIYKKSMDLRDC-UHFFFAOYSA-N	InChI=1S/C11H22O/c1-3-4-5-6-7-8-9-10-11(2)12/h3-10H2,1-2H3	CCCCCCCCCC(=O)C	170.292	C11H22O	HMDB0033713	8163	C01875		LMFA12000002	112-12-9	CHEBI:17700	DB08688	Organic compounds	Organic oxygen compounds	Organooxygen compounds	Carbonyl compounds	Ketones	ST001317
210	3,4-Dihydroxybenzoic acid	Protocatechuic acid	YQUVCSBJEUQKSH-UHFFFAOYSA-N	InChI=1S/C7H6O4/c8-5-2-1-4(7(10)11)3-6(5)9/h1-3,8-9H,(H,10,11)	C1=CC(=C(C=C1C(=O)O)O)O	154.12	C7H6O4	HMDB0001856	72	C00230			58534-64-8		DB03946	Organic compounds	Benzenoids	Benzene and substituted derivatives	Benzoic acids and derivatives	Hydroxybenzoic acid derivatives	ST001048
211	3,4-Dihydroxymandelic acid	3,4-Dihydroxymandelic acid	RGHMISIYKIHAJW-UHFFFAOYSA-N	InChI=1S/C8H8O5/c9-5-2-1-4(3-6(5)10)7(11)8(12)13/h1-3,7,9-11H,(H,12,13)	C1=CC(=C(C=C1C(C(=O)O)O)O)O	184.146	C8H8O5	HMDB0001866	85782	C05580			14883-87-5	CHEBI:27637		Organic compounds	Benzenoids	Phenols	Benzenediols	Catechols	ST001039
212	3-Amino-5-hydroxybenzoic acid	3-Amino-5-hydroxybenzoic acid	QPEJHSFTZVMSJH-UHFFFAOYSA-N	InChI=1S/C7H7NO3/c8-5-1-4(7(10)11)2-6(9)3-5/h1-3,9H,8H2,(H,10,11)	C1=C(C=C(C=C1N)O)C(=O)O	153.136	C7H7NO3		127115	C12107			119690-81-2	CHEBI:29507		Organic compounds	Benzenoids	Benzene and substituted derivatives	Benzoic acids and derivatives	Hydroxybenzoic acid derivatives	ST001048
213	3-Chloro-L-tyrosine	3-Chlorotyrosine	ACWBBAGYTKWBCD-ZETCQYMHSA-N	InChI=1S/C9H10ClNO3/c10-6-3-5(1-2-8(6)12)4-7(11)9(13)14/h1-3,7,12H,4,11H2,(H,13,14)/t7-/m0/s1	C1=CC(=C(C=C1CC(C(=O)O)N)Cl)O	215.634	C9H10ClNO3	HMDB0001885	110992				7423-93-0	CHEBI:53678		Organic compounds	Organic acids and derivatives	Carboxylic acids and derivatives	Amino acids, peptides, and analogues	Amino acids and derivatives	HMDB
214	3-Hydroxybenzaldehyde	3-Hydroxybenzaldehyde	IAVREABSGIHHMO-UHFFFAOYSA-N	InChI=1S/C7H6O2/c8-5-6-2-1-3-7(9)4-6/h1-5,9H	C1=CC(=CC(=C1)O)C=O	122.122	C7H6O2		101	C03067			100-83-4	CHEBI:16207		Organic compounds	Organic oxygen compounds	Organooxygen compounds	Carbonyl compounds	Aldehydes	ST001317
215	3-Methylglutaric acid	Methylglutaric acid	XJMMNTGIMDZPMU-UHFFFAOYSA-N	InChI=1S/C6H10O4/c1-4(2-5(7)8)3-6(9)10/h4H,2-3H2,1H3,(H,7,8)(H,9,10)	CC(CC(=O)O)CC(=O)O	146.141	C6H10O4	HMDB0000752	12284			LMFA01170117	626-51-7	CHEBI:68566		Organic compounds	Lipids and lipid-like molecules	Fatty Acyls	Fatty acids and conjugates	Branched fatty acids	ST001048
216	3-Methylhistamine	3-Methylhistamine	CPAGZVLINCPJEH-UHFFFAOYSA-N	InChI=1S/C6H11N3/c1-9-5-8-4-6(9)2-3-7/h4-5H,2-3,7H2,1H3	CN1C=NC=C1CCN	125.172	C6H11N3	HMDB0001861	69520				36475-47-5			Organic compounds	Organic nitrogen compounds	Organonitrogen compounds	Amines	Primary amines	ST001048
217	3-Methyluridine	3-Methyluridine	UTQUILVPBZEHTK-ZOQUXTDFSA-N	InChI=1S/C10H14N2O6/c1-11-6(14)2-3-12(10(11)17)9-8(16)7(15)5(4-13)18-9/h2-3,5,7-9,13,15-16H,4H2,1H3/t5-,7-,8-,9-/m1/s1	CN1C(=O)C=CN(C1=O)[C@H]2[C@@H]([C@@H]([C@H](O2)CO)O)O	258.228	C10H14N2O6		99592				2140-69-4			Organic compounds	Nucleosides, nucleotides, and analogues	Pyrimidine nucleosides		Pyrimidine nucleosides	LT01
218	3-Phenylpropionic acid	Hydrocinnamic acid	XMIIGOLPHOKFCH-UHFFFAOYSA-N	InChI=1S/C9H10O2/c10-9(11)7-6-8-4-2-1-3-5-8/h1-5H,6-7H2,(H,10,11)	C1=CC=C(C=C1)CCC(=O)O	150.175	C9H10O2	HMDB0000764	107	C05629	[114270, 20902]		501-52-0		DB02024	Organic compounds	Phenylpropanoids and polyketides	Phenylpropanoic acids		Phenylpropanoic acids	LT05
219	3-Piperidin-2-ylpyridine	Anabasine	MTXSIJUGVMTTMU-UHFFFAOYSA-N	InChI=1S/C10H14N2/c1-2-7-12-10(5-1)9-4-3-6-11-8-9/h3-4,6,8,10,12H,1-2,5,7H2	C1CCNC(C1)C2=CN=CC=C2	162.232	C10H14N2	HMDB0004350	2181	C06180	[16803]		13078-04-1	CHEBI:28986		Organic compounds	Alkaloids and derivatives			Alkaloids and derivatives	LT05
220	4-(4-deoxy-alpha-D-gluc-4-enosyluronic acid)-D-galacturonic acid		LLVVMXFNKAHVEZ-GAWNPARCSA-N	InChI=1S/C12H16O12/c13-2-1-3(9(17)18)22-12(4(2)14)24-7-5(15)6(16)11(21)23-8(7)10(19)20/h1-2,4-8,11-16,21H,(H,17,18)(H,19,20)/t2-,4+,5+,6+,7+,8-,11?,12+/m0/s1	C1=C(O[C@@H]([C@@H]([C@H]1O)O)O[C@@H]2[C@@H]([C@H](C(O[C@@H]2C(=O)O)O)O)O)C(=O)O	352.249	C12H16O12		6857366							Organic compounds	Organic oxygen compounds	Organooxygen compounds	Carbohydrates and carbohydrate conjugates	Sugar acids and derivatives	LT01
221	4-(Glutamylamino)butanoate	4-(Glutamylamino) butanoate	MKYPKZSGLSOGLL-LURJTMIESA-N	InChI=1S/C9H16N2O5/c10-6(9(15)16)3-4-7(12)11-5-1-2-8(13)14/h6H,1-5,10H2,(H,11,12)(H,13,14)(H,15,16)/t6-/m0/s1	C(CC(=O)O)CNC(=O)CC[C@@H](C(=O)O)N	232.234	C9H16N2O5	HMDB0012161	23724570	C15767			5105-96-4	CHEBI:49260		Organic compounds	Organic acids and derivatives	Carboxylic acids and derivatives	Amino acids, peptides, and analogues	Amino acids and derivatives	LT05
222	4-Aminobenzoic acid	P-Aminobenzoic acid	ALYNCZNDIQEVRV-UHFFFAOYSA-N	InChI=1S/C7H7NO2/c8-6-3-1-5(2-4-6)7(9)10/h1-4H,8H2,(H,9,10)	C1=CC(=CC=C1C(=O)O)N	137.136	C7H7NO2	HMDB0001392	978	C00568			150-13-0	CHEBI:30753	DB02362	Organic compounds	Benzenoids	Benzene and substituted derivatives	Benzoic acids and derivatives	Aminobenzoic acids and derivatives	ST001048
223	4-Hydroxy-4-(3-pyridyl)-butanoic acid		STZOZPPVGWNSMC-UHFFFAOYSA-N	InChI=1S/C9H11NO3/c11-8(3-4-9(12)13)7-2-1-5-10-6-7/h1-2,5-6,8,11H,3-4H2,(H,12,13)	C1=CC(=CN=C1)C(CCC(=O)O)O	181.189	C9H11NO3	HMDB0001119	438	C19579			15569-97-8	CHEBI:82573		Organic compounds	Organoheterocyclic compounds	Pyridines and derivatives		Pyridines and derivatives	ST001317
224	4-Hydroxy-4-methyltetrahydro-2H-pyran-2-one	Mevalolactone	JYVXNLLUYHCIIH-UHFFFAOYSA-N	InChI=1S/C6H10O3/c1-6(8)2-3-9-5(7)4-6/h8H,2-4H2,1H3	CC1(CCOC(=O)C1)O	130.142	C6H10O3		10428			LMFA07040003	19022-60-7			Organic compounds	Organoheterocyclic compounds	Lactones	Delta valerolactones	Delta valerolactones	ST001048
225	4-Hydroxybenzaldehyde	4-Hydroxybenzaldehyde	RGHHSNMVTDWUBI-UHFFFAOYSA-N	InChI=1S/C7H6O2/c8-5-6-1-3-7(9)4-2-6/h1-5,9H	C1=CC(=CC=C1C=O)O	122.122	C7H6O2	HMDB0011718	126	C00633			123-08-0	CHEBI:17597	DB03560	Organic compounds	Organic oxygen compounds	Organooxygen compounds	Carbonyl compounds	Aldehydes	ST001048
226	4-Hydroxynonenal	4-Hydroxynonenal	JVJFIQYAHPMBBX-FNORWQNLSA-N	InChI=1S/C9H16O2/c1-2-3-4-6-9(11)7-5-8-10/h5,7-9,11H,2-4,6H2,1H3/b7-5+	CCCCCC(/C=C/C=O)O	156.222	C9H16O2	HMDB0004362	5283344			LMFA06000051	128946-65-6	CHEBI:32585		Organic compounds	Lipids and lipid-like molecules	Fatty Acyls	Fatty alcohols	Fatty alcohols	LT01
227	4-Hydroxyphenylacetic acid	4-Hydroxyphenylacetic acid	XQXPVVBIMDBYFF-UHFFFAOYSA-N	InChI=1S/C8H8O3/c9-7-3-1-6(2-4-7)5-8(10)11/h1-4,9H,5H2,(H,10,11)	C1=CC(=CC=C1CC(=O)O)O	152.147	C8H8O3	HMDB0000020	127	C00642	[31555]		156-38-7	CHEBI:18101		Organic compounds	Benzenoids	Phenols	Fatty acids and conjugates	1-hydroxy-2-unsubstituted benzenoids	ST001048
228	4-Hydroxyphenylpyruvic acid	4-Hydroxyphenylpyruvic acid	KKADPXVIOXHVKN-UHFFFAOYSA-N	InChI=1S/C9H8O4/c10-7-3-1-6(2-4-7)5-8(11)9(12)13/h1-4,10H,5H2,(H,12,13)	C1=CC(=CC=C1CC(=O)C(=O)O)O	180.158	C9H8O4	HMDB0000707	979	C01179	[210667]		156-39-8	CHEBI:15999	DB07718	Organic compounds	Benzenoids	Benzene and substituted derivatives	Phenylpyruvic acid derivatives	Phenylpyruvic acid derivatives	ST001048
229	4-Trimethylammoniobutanoate	3-Dehydroxycarnitine	JHPNVNIEXXLNTR-UHFFFAOYSA-N	InChI=1S/C7H15NO2/c1-8(2,3)6-4-5-7(9)10/h4-6H2,1-3H3	C[N+](C)(C)CCCC(=O)[O-]	145.2	C7H15NO2	HMDB0006831	725				407-64-7	CHEBI:16244		Organic compounds	Lipids and lipid-like molecules	Fatty Acyls	Fatty acids and conjugates	Straight chain fatty acids	ST001048
230	5-hydroxy-L-tryptophan	5-Hydroxy-tryptophan	LDCYZAJDBXYCGN-VIFPVBQESA-N	InChI=1S/C11H12N2O3/c12-9(11(15)16)3-6-5-13-10-2-1-7(14)4-8(6)10/h1-2,4-5,9,13-14H,3,12H2,(H,15,16)/t9-/m0/s1	C1=CC2=C(C=C1O)C(=CN2)C[C@@H](C(=O)O)N	220.225	C11H12N2O3		439280	C00643			114-03-4	CHEBI:17780	DB02959	Organic compounds	Organoheterocyclic compounds	Indoles and derivatives	Tryptamines and derivatives	Serotonins	LT01
231	5-Hydroxylysine	5-Hydroxylysine	YSMODUONRAFBET-UHNVWZDZSA-N	InChI=1S/C6H14N2O3/c7-3-4(9)1-2-5(8)6(10)11/h4-5,9H,1-3,7-8H2,(H,10,11)/t4-,5+/m1/s1	C(C[C@@H](C(=O)O)N)[C@H](CN)O	162.187	C6H14N2O3	HMDB0000450	3032849	C16741			28902-93-4	CHEBI:18040		Organic compounds	Organic acids and derivatives	Carboxylic acids and derivatives	Amino acids, peptides, and analogues	Amino acids and derivatives	ST001048
232	6-Methyladenine	6-Methyladenine	CKOMXBHMKXXTNW-UHFFFAOYSA-N	InChI=1S/C6H7N5/c1-7-5-4-6(10-2-8-4)11-3-9-5/h2-3H,1H3,(H2,7,8,9,10,11)	CNC1=NC=NC2=C1NC=N2	149.154	C6H7N5	HMDB0002099	67955	C08434			443-72-1	CHEBI:28871		Organic compounds	Organoheterocyclic compounds	Imidazopyrimidines	Purines and purine derivatives	6-aminopurines	LT01
233	7-Methylguanine	7-Methylguanine	FZWGECJQACGGTI-UHFFFAOYSA-N	InChI=1S/C6H7N5O/c1-11-2-8-4-3(11)5(12)10-6(7)9-4/h2H,1H3,(H3,7,9,10,12)	CN1C=NC2=C1C(=O)NC(=N2)N	165.153	C6H7N5O	HMDB0000897	135398679	C02242	[31651]		125757-77-9			Organic compounds	Organoheterocyclic compounds	Imidazopyrimidines	Purines and purine derivatives	Purinones	ST001317
234	7-Methylxanthine	7-Methylxanthine	PFWLFWPASULGAN-UHFFFAOYSA-N	InChI=1S/C6H6N4O2/c1-10-2-7-4-3(10)5(11)9-6(12)8-4/h2H,1H3,(H2,8,9,11,12)	CN1C=NC2=C1C(=O)NC(=O)N2	166.137	C6H6N4O2	HMDB0001991	68374	C16353			552-62-5	CHEBI:48991		Organic compounds	Organoheterocyclic compounds	Imidazopyrimidines	Purines and purine derivatives	Xanthines	HMDB
235	Acetaminophen	Acetaminophen	RZVAJINKPMORJF-UHFFFAOYSA-N	InChI=1S/C8H9NO2/c1-6(10)9-7-2-4-8(11)5-3-7/h2-5,11H,1H3,(H,9,10)	CC(=O)NC1=CC=C(C=C1)O	151.163	C8H9NO2	HMDB0001859	1983	C06804	[101021, 101023, 135615]		103-90-2		DB00316	Organic compounds	Benzenoids	Phenols	1-hydroxy-2-unsubstituted benzenoids	1-hydroxy-2-unsubstituted benzenoids	ST001048
236	Adenine	Adenine	GFFGJBXGBJISGV-UHFFFAOYSA-N	InChI=1S/C5H5N5/c6-4-3-5(9-1-7-3)10-2-8-4/h1-2H,(H3,6,7,8,9,10)	C1=NC2=NC=NC(=C2N1)N	135.127	C5H5N5	HMDB0000034	190	C00147	[16805, 1764, 378316, 379222, 1969]		134434-49-4	CHEBI:16708	DB00173	Organic compounds	Organoheterocyclic compounds	Imidazopyrimidines	Purines and purine derivatives	6-aminopurines	ST001048
237	Adenosine	Adenosine	OIRDTQYFTABQOQ-KQYNXXCUSA-N	InChI=1S/C10H13N5O4/c11-8-5-9(13-2-12-8)15(3-14-5)10-7(18)6(17)4(1-16)19-10/h2-4,6-7,10,16-18H,1H2,(H2,11,12,13)/t4-,6-,7-,10-/m1/s1	C1=NC(=C2C(=N1)N(C=N2)[C@H]3[C@@H]([C@@H]([C@H](O3)CO)O)O)N	267.242	C10H13N5O4	HMDB0000050	60961	C00212	[290]		30143-02-3	CHEBI:16335	DB00640	Organic compounds	Nucleosides, nucleotides, and analogues	Purine nucleosides		Purine nucleosides	ST001048
238	Adipic Acid	Adipic acid	WNLRTRBMVRJNCN-UHFFFAOYSA-N	InChI=1S/C6H10O4/c7-5(8)3-1-2-4-6(9)10/h1-4H2,(H,7,8)(H,9,10)	C(CCC(=O)O)CC(=O)O	144.126	C6H8O4	HMDB0000448	196	C06104		LMFA01170048	124-04-9	CHEBI:17128		Organic compounds	Lipids and lipid-like molecules	Fatty Acyls	Fatty acids and conjugates	Medium-chain fatty acids	ST001048
239	Alanine	Alanine	QNAYBMKLOCPYGJ-REOHCLBHSA-N	InChI=1S/C3H7NO2/c1-2(4)3(5)6/h2H,4H2,1H3,(H,5,6)/t2-/m0/s1	C[C@@H](C(=O)O)N	89.0932	C3H7NO2	HMDB0000161	5950	C00041	[2, 1965, 18223, 34178, 171967, 172626, 172163]		115967-49-2	CHEBI:16977	DB00160	Organic compounds	Organic acids and derivatives	Carboxylic acids and derivatives	Fatty acids and conjugates	Amino acids and derivatives	ST001317
240	Allicin	Allicin	JDLKFOPOAOFWQN-UHFFFAOYSA-N	InChI=1S/C6H10OS2/c1-3-5-8-9(7)6-4-2/h3-4H,1-2,5-6H2	C=CCSS(=O)CC=C	162.275	C6H10OS2	HMDB0033963	65036	C07600			539-86-6			Organic compounds	Organic acids and derivatives	Thiosulfinic acid esters		Thiosulfinic acid esters	ST001039
241	alpha-Acetyllysine		BJTZATWAPRKXBV-MRVPVSSYSA-N	InChI=1S/C8H16N2O3/c1-6(11)8(10,7(12)13)4-2-3-5-9/h2-5,9-10H2,1H3,(H,12,13)/t8-/m1/s1	CC(=O)[C@](CCCCN)(C(=O)O)N	188.225	C8H16N2O3		22853479							Organic compounds	Organic acids and derivatives	Carboxylic acids and derivatives	Amino acids, peptides, and analogues	Amino acids and derivatives	ST001039
242	Aminocaproic acid	6-Aminocaproic acid	SLXKOJJOQWFEFD-UHFFFAOYSA-N	InChI=1S/C6H13NO2/c7-5-3-1-2-4-6(8)9/h1-5,7H2,(H,8,9)	C(CCC(=O)O)CCN	131.173	C6H13NO2	HMDB0001901	564	C02378		LMFA01100035	1319-82-0	CHEBI:16586	DB00513	Organic compounds	Lipids and lipid-like molecules	Fatty Acyls	Fatty acids and conjugates	Medium-chain fatty acids	ST001048
243	Aminolevulinic acid	5-Amino-levulinic acid	ZGXJTSGNIOSYLO-UHFFFAOYSA-N	InChI=1S/C5H9NO3/c6-3-4(7)1-2-5(8)9/h1-3,6H2,(H,8,9)	C(CC(=O)O)C(=O)CN	131.13	C5H9NO3	HMDB0001149	137	C00430		LMFA01100055	106-60-5	CHEBI:17549	DB00855	Organic compounds	Organic acids and derivatives	Carboxylic acids and derivatives	Amino acids, peptides, and analogues	Amino acids and derivatives	ST001048
244	Anserine	Anserine	MYYIAHXIVFADCU-QMMMGPOBSA-N	InChI=1S/C10H16N4O3/c1-14-6-12-5-7(14)4-8(10(16)17)13-9(15)2-3-11/h5-6,8H,2-4,11H2,1H3,(H,13,15)(H,16,17)/t8-/m0/s1	CN1C=NC=C1C[C@@H](C(=O)O)NC(=O)CCN	240.259	C10H16N4O3	HMDB0000194	112072	C01262			1145-43-3	CHEBI:18323		Organic compounds	Organic acids and derivatives	Peptidomimetics	Hybrid peptides	Hybrid peptides	ST001048
245	Anthranilic acid	2-Aminobenzoic acid	RWZYAGGXGHYGMB-UHFFFAOYSA-N	InChI=1S/C7H7NO2/c8-6-4-2-1-3-5(6)7(9)10/h1-4H,8H2,(H,9,10)	C1=CC=C(C(=C1)C(=O)O)N	137.136	C7H7NO2	HMDB0001123	227	C00108	[12895, 389054]		108159-61-1	CHEBI:30754	DB04166	Organic compounds	Benzenoids	Benzene and substituted derivatives	Benzoic acids and derivatives	Aminobenzoic acids and derivatives	ST001048
246	Baicalein		FXNFHKRTJBSTCS-UHFFFAOYSA-N	InChI=1S/C15H10O5/c16-9-6-11(8-4-2-1-3-5-8)20-12-7-10(17)14(18)15(19)13(9)12/h1-7,17-19H	C1=CC=C(C=C1)C2=CC(=O)C3=C(O2)C=C(C(=C3O)O)O	270.237	C15H10O5	HMDB0134890	5281605	C10023		LMPK12111095	27462-75-5			Organic compounds	Phenylpropanoids and polyketides	Flavonoids	Flavones	Flavones	LT05
247	beta-Gentiobiose	beta-Gentiobiose	DLRVVLDZNNYCBX-LIZSDCNHSA-N	InChI=1S/C12H22O11/c13-1-3-5(14)8(17)10(19)12(23-3)21-2-4-6(15)7(16)9(18)11(20)22-4/h3-20H,1-2H2/t3-,4-,5-,6-,7+,8+,9-,10-,11-,12-/m1/s1	C([C@@H]1[C@H]([C@@H]([C@H]([C@@H](O1)OC[C@@H]2[C@H]([C@@H]([C@H]([C@@H](O2)O)O)O)O)O)O)O)O	342.297	C12H22O11		441422	C08240	[2869, 100873, 100955, 4831]		554-91-6	CHEBI:71422		Organic compounds	Organic oxygen compounds	Organooxygen compounds	Carbohydrates and carbohydrate conjugates	Glycosyl compounds	LT04
248	Betaine	Betaine	KWIUHFFTVRNATP-UHFFFAOYSA-N	InChI=1S/C5H11NO2/c1-6(2,3)4-5(7)8/h4H2,1-3H3	C[N+](C)(C)CC(=O)[O-]	117.147	C5H11NO2	HMDB0000043	247	C00719			107-43-7	CHEBI:17750	DB04455	Organic compounds	Organic acids and derivatives	Carboxylic acids and derivatives	Amino acids, peptides, and analogues	Amino acids and derivatives	ST001317
249	Bilirubin	Bilirubin	BPYKTIZUTYGOLE-IFADSCNNSA-N	InChI=1S/C33H36N4O6/c1-7-20-19(6)32(42)37-27(20)14-25-18(5)23(10-12-31(40)41)29(35-25)15-28-22(9-11-30(38)39)17(4)24(34-28)13-26-16(3)21(8-2)33(43)36-26/h7-8,13-14,34-35H,1-2,9-12,15H2,3-6H3,(H,36,43)(H,37,42)(H,38,39)(H,40,41)/b26-13-,27-14-	CC1=C(NC(=C1CCC(=O)O)CC2=C(C(=C(N2)/C=C\3/C(=C(C(=O)N3)C)C=C)C)CCC(=O)O)/C=C\4/C(=C(C(=O)N4)C=C)C	584.662	C33H36N4O6	HMDB0000054	5280352	C00486			635-65-4	CHEBI:16990		Organic compounds	Organoheterocyclic compounds	Tetrapyrroles and derivatives	Bilirubins	Bilirubins	ST001039
250	Biotin	Biotin	YBJHBAHKTGYVGT-ZKWXMUAHSA-N	InChI=1S/C10H16N2O3S/c13-8(14)4-2-1-3-7-9-6(5-16-7)11-10(15)12-9/h6-7,9H,1-5H2,(H,13,14)(H2,11,12,15)/t6-,7-,9-/m0/s1	C1[C@H]2[C@@H]([C@@H](S1)CCCCC(=O)O)NC(=O)N2	244.311	C10H16N2O3S	HMDB0000030	171548	C00120			22377-59-9	CHEBI:15956	DB00121	Organic compounds	Organoheterocyclic compounds	Biotin and derivatives	Pterins and derivatives	Biotin and derivatives	ST001048
251	Cadaverine	Cadaverine	VHRGRCVQAFMJIZ-UHFFFAOYSA-N	InChI=1S/C5H14N2/c6-4-2-1-3-5-7/h1-7H2	C(CCN)CCN	102.178	C5H14N2	HMDB0002322	273	C01672	[1661, 382623]		1476-39-7	CHEBI:18127	DB03854	Organic compounds	Organic nitrogen compounds	Organonitrogen compounds	Amines	Primary amines	ST001039
252	Cetyl Alcohol	Cetyl alcohol	BXWNKGSJHAJOGX-UHFFFAOYSA-N	InChI=1S/C16H34O/c1-2-3-4-5-6-7-8-9-10-11-12-13-14-15-16-17/h17H,2-16H2,1H3	CCCCCCCCCCCCCCCCO	242.441	C16H34O	HMDB0003424	2682	C00823	[16713]	LMFA05000061	124-29-8	CHEBI:16125		Organic compounds	Lipids and lipid-like molecules	Fatty Acyls	Fatty alcohols	Long-chain fatty alcohols	ST001317
253	Cholesterol sulfate	Cholesterol sulfate	BHYOQNUELFTYRT-DPAQBDIFSA-N	InChI=1S/C27H46O4S/c1-18(2)7-6-8-19(3)23-11-12-24-22-10-9-20-17-21(31-32(28,29)30)13-15-26(20,4)25(22)14-16-27(23,24)5/h9,18-19,21-25H,6-8,10-17H2,1-5H3,(H,28,29,30)/t19-,21+,22+,23-,24+,25+,26+,27-/m1/s1	C[C@H](CCCC(C)C)[C@H]1CC[C@@H]2[C@@]1(CC[C@H]3[C@H]2CC=C4[C@@]3(CC[C@@H](C4)OS(=O)(=O)O)C)C	466.719	C27H46O4S	HMDB0000653	65076	C18043		LMST05020016	1256-86-6			Organic compounds	Lipids and lipid-like molecules	Steroids and steroid derivatives	Cholestane steroids	Cholesterols and derivatives	ST001317
254	Choline	Choline	OEYIOHPDSNJKLS-UHFFFAOYSA-N	InChI=1S/C5H14NO/c1-6(2,3)4-5-7/h7H,4-5H2,1-3H3/q+1	C[N+](C)(C)CCO	104.171	C5H14NO	HMDB0000097	305	C00114			123-41-1	CHEBI:15354	DB00122	Organic compounds	Organic nitrogen compounds	Organonitrogen compounds	Quaternary ammonium salts	Cholines	ST001048
255	Cinnamaldehyde	Cinnamaldehyde	KJPRLNWUNMBNBZ-QPJJXVBHSA-N	InChI=1S/C9H8O/c10-8-4-7-9-5-2-1-3-6-9/h1-8H/b7-4+	C1=CC=C(C=C1)/C=C/C=O	132.16	C9H8O	HMDB0003441	637511	C00903			104-55-2	CHEBI:16731		Organic compounds	Phenylpropanoids and polyketides	Cinnamaldehydes	Pyrrolidinylpyridines	Cinnamaldehydes	ST001039
256	cis-Aconitic acid	cis-Aconitic acid	GTZCVFVGUGFEME-IWQZZHSRSA-N	InChI=1S/C6H6O6/c7-4(8)1-3(6(11)12)2-5(9)10/h1H,2H2,(H,7,8)(H,9,10)(H,11,12)/b3-1-	C(/C(=C/C(=O)O)/C(=O)O)C(=O)O	174.108	C6H6O6	HMDB0000072	643757	C00417	[29, 17684]		4023-65-8	CHEBI:32805		Organic compounds	Organic acids and derivatives	Carboxylic acids and derivatives	Tricarboxylic acids and derivatives	Tricarboxylic acids and derivatives	ST001039
257	Citramalic acid	Citramalic acid	XFTRTWQBIOMVPK-UHFFFAOYSA-N	InChI=1S/C5H8O5/c1-5(10,4(8)9)2-3(6)7/h10H,2H2,1H3,(H,6,7)(H,8,9)	CC(CC(=O)O)(C(=O)O)O	148.114	C5H8O5	HMDB0000426	1081	C00815	[16826]		2306-22-1	CHEBI:15584		Organic compounds	Lipids and lipid-like molecules	Fatty Acyls	Fatty acids and conjugates	Hydroxy fatty acids	ST001039
258	Cortisone	Cortisone	MFYSYFVPBJMHGN-ZPOLXVRWSA-N	InChI=1S/C21H28O5/c1-19-7-5-13(23)9-12(19)3-4-14-15-6-8-21(26,17(25)11-22)20(15,2)10-16(24)18(14)19/h9,14-15,18,22,26H,3-8,10-11H2,1-2H3/t14-,15-,18+,19-,20-,21-/m0/s1	C[C@]12CCC(=O)C=C1CC[C@@H]3[C@@H]2C(=O)C[C@]4([C@H]3CC[C@@]4(C(=O)CO)O)C	360.444	C21H28O5	HMDB0002802	222786	C00762		LMST02030090	53-06-5	CHEBI:16962		Organic compounds	Lipids and lipid-like molecules	Steroids and steroid derivatives	Hydroxysteroids	21-hydroxysteroids	ST001048
259	Cotinine	Cotinine	UIKROCXWUNQSPJ-VIFPVBQESA-N	InChI=1S/C10H12N2O/c1-12-9(4-5-10(12)13)8-3-2-6-11-7-8/h2-3,6-7,9H,4-5H2,1H3/t9-/m0/s1	CN1[C@@H](CCC1=O)C2=CN=CC=C2	176.215	C10H12N2O	HMDB0001046	854019				486-56-6	CHEBI:68641		Organic compounds	Organoheterocyclic compounds	Pyridines and derivatives	Pyrrolidinylpyridines	Pyrrolidinylpyridines	ST001048
260	Creatine	Creatine	CVSVTCORWBXHQV-UHFFFAOYSA-N	InChI=1S/C4H9N3O2/c1-7(4(5)6)2-3(8)9/h2H2,1H3,(H3,5,6)(H,8,9)	CN(CC(=O)O)C(=N)N	131.133	C4H9N3O2	HMDB0000064	586	C00300	[360149]		57-00-1	CHEBI:16919	DB00148	Organic compounds	Organic acids and derivatives	Carboxylic acids and derivatives	Amino acids, peptides, and analogues	Amino acids and derivatives	ST001039
261	Cysteine	Cysteine	XUJNEKJLAYXESH-REOHCLBHSA-N	InChI=1S/C3H7NO2S/c4-2(1-7)3(5)6/h2,7H,1,4H2,(H,5,6)/t2-/m0/s1	C([C@@H](C(=O)O)N)S	121.159	C3H7NO2S	HMDB0000574	5862	C00097	[65]		4371-52-2	CHEBI:17561	DB00151	Organic compounds	Organic acids and derivatives	Carboxylic acids and derivatives	Amino acids, peptides, and analogues	Amino acids and derivatives	ST001048
262	Cytidine 2',3'-cyclic phosphate	2',3' cyclic CMP	NMPZCCZXCOMSDQ-ZRTZXPPTSA-N	InChI=1S/C9H12N3O7P/c10-5-1-2-12(9(14)11-5)8-7-6(4(3-13)17-8)18-20(15,16)19-7/h1-2,4,6-8,13H,3H2,(H,15,16)(H2,10,11,14)/t4-,6-,7-,8?/m1/s1	C1=CN(C(=O)N=C1N)C2[C@H]3[C@@H]([C@H](O2)CO)OP(=O)(O3)O	305.182	C9H12N3O7P	HMDB0011691	53481030				15718-51-1	CHEBI:60877		Organic compounds	Nucleosides, nucleotides, and analogues	Pyrimidine nucleotides	Cyclic pyrimidine nucleotides	2',3'-cyclic pyrimidine nucleotides	ST001048
263	D-Altrose		WQZGKKKJIJFFOK-RSVSWTKNSA-N	InChI=1S/C6H12O6/c7-1-2-3(8)4(9)5(10)6(11)12-2/h2-11H,1H2/t2-,3-,4-,5+,6?/m1/s1	C([C@@H]1[C@H]([C@H]([C@@H](C(O1)O)O)O)O)O	180.156	C6H12O6		441032	C06464			1990-29-0			Organic compounds	Organic oxygen compounds	Organooxygen compounds	Carbohydrates and carbohydrate conjugates	Monosaccharides	LT04
264	Dehydroepiandrosterone sulfate	Dehydroepiandrosterone sulfate	CZWCKYRVOZZJNM-USOAJAOKSA-N	InChI=1S/C19H28O5S/c1-18-9-7-13(24-25(21,22)23)11-12(18)3-4-14-15-5-6-17(20)19(15,2)10-8-16(14)18/h3,13-16H,4-11H2,1-2H3,(H,21,22,23)/t13-,14-,15-,16-,18-,19-/m0/s1	C[C@]12CC[C@H]3[C@H]([C@@H]1CCC2=O)CC=C4[C@@]3(CC[C@@H](C4)OS(=O)(=O)O)C	368.489	C19H28O5S	HMDB0001032	12594	C04555		LMST05020010	1095-56-3	CHEBI:16814	DB05804	Organic compounds	Lipids and lipid-like molecules	Steroids and steroid derivatives	Sulfated steroids	Sulfated steroids	ST001317
265	Deoxycholic Acid	Deoxycholic acid	KXGVEGMKQFWNSR-LLQZFEROSA-N	InChI=1S/C24H40O4/c1-14(4-9-22(27)28)18-7-8-19-17-6-5-15-12-16(25)10-11-23(15,2)20(17)13-21(26)24(18,19)3/h14-21,25-26H,4-13H2,1-3H3,(H,27,28)/t14-,15-,16-,17+,18-,19+,20+,21+,23+,24-/m1/s1	C[C@H](CCC(=O)O)[C@H]1CC[C@@H]2[C@@]1([C@H](C[C@H]3[C@H]2CC[C@H]4[C@@]3(CC[C@H](C4)O)C)O)C	392.572	C24H40O4	HMDB0000626	222528	C04483	[95409, 114648]	LMST04010040	115349-14-9	CHEBI:28834	DB03619	Organic compounds	Lipids and lipid-like molecules	Steroids and steroid derivatives	Bile acids, alcohols and derivatives	Hydroxy bile acids, alcohols and derivatives	ST001048
266	D-Erythrose	Erythrose	YTBSYETUWUMLBZ-IUYQGCFVSA-N	InChI=1S/C4H8O4/c5-1-3(7)4(8)2-6/h1,3-4,6-8H,2H2/t3-,4+/m0/s1	C([C@H]([C@H](C=O)O)O)O	120.104	C4H8O4		94176		[210697]		1758-51-6	CHEBI:27904		Organic compounds	Organic oxygen compounds	Organooxygen compounds	Carbohydrates and carbohydrate conjugates	Monosaccharides	LT04
267	D-Glucuronic Acid	Glucuronic acid	AEMOLEFTQBMNLQ-AQKNRBDQSA-N	InChI=1S/C6H10O7/c7-1-2(8)4(5(10)11)13-6(12)3(1)9/h1-4,6-9,12H,(H,10,11)/t1-,2-,3+,4-,6?/m0/s1	[C@@H]1([C@@H]([C@H](OC([C@@H]1O)O)C(=O)O)O)O	194.14	C6H10O7		94715	C00191	[344793]		528-16-5	CHEBI:47952		Organic compounds	Organic oxygen compounds	Organooxygen compounds	Carbohydrates and carbohydrate conjugates	Sugar acids and derivatives	LT05
268	D-Gulono-1,4-lactone	L-Gulonolactone	SXZYCXMUPBBULW-LECHCGJUSA-N	InChI=1S/C6H10O6/c7-1-2(8)5-3(9)4(10)6(11)12-5/h2-5,7-10H,1H2/t2-,3+,4-,5+/m1/s1	C([C@H]([C@H]1[C@H]([C@H](C(=O)O1)O)O)O)O	178.14	C6H10O6	HMDB0003466	165105	C05410	[411124]		3327-64-8	CHEBI:17587		Organic compounds	Organoheterocyclic compounds	Lactones	Gamma butyrolactones	Gamma butyrolactones	ST001039
269	Diethanolamine	Diethanolamine	ZBCBWPMODOFKDW-UHFFFAOYSA-N	InChI=1S/C4H11NO2/c6-3-1-5-2-4-7/h5-7H,1-4H2	C(CO)NCCO	105.136	C4H11NO2	HMDB0004437	8113	C06772	[106488]		111-42-2	CHEBI:28123		Organic compounds	Organic nitrogen compounds	Organonitrogen compounds	Amino acids, peptides, and analogues	Alkanolamines	ST001048
270	Dihydrobiopterin		FEMXZDUTFRTWPE-DZSWIPIPSA-N	InChI=1S/C9H13N5O3/c1-3(15)6(16)4-2-11-7-5(12-4)8(17)14-9(10)13-7/h3,6,15-16H,2H2,1H3,(H4,10,11,13,14,17)/t3-,6-/m0/s1	C[C@@H]([C@@H](C1=NC2=C(NC1)N=C(NC2=O)N)O)O	239.232	C9H13N5O3	HMDB0000038	135398687	C02953			6779-87-9	CHEBI:43029		Organic compounds	Organoheterocyclic compounds	Pteridines and derivatives	Pterins and derivatives	Biopterins and derivatives	ST001048
271	Dihydrolipoic acid		IZFHEQBZOYJLPK-UHFFFAOYSA-N	InChI=1S/C8H16O2S2/c9-8(10)4-2-1-3-7(12)5-6-11/h7,11-12H,1-6H2,(H,9,10)	C(CCC(=O)O)CC(CCS)S	208.344	C8H16O2S2	HMDB0012210	421	C02147			119365-69-4	CHEBI:18047		Organic compounds	Lipids and lipid-like molecules	Fatty Acyls	Fatty acids and conjugates	Medium-chain fatty acids	LT05
272	Dihydroxyacetone phosphate	Dihydroxyacetone phosphate	GNGACRATGGDKBX-UHFFFAOYSA-N	InChI=1S/C3H7O6P/c4-1-3(5)2-9-10(6,7)8/h4H,1-2H2,(H2,6,7,8)	C(C(=O)COP(=O)(O)O)O	170.058	C3H7O6P	HMDB0001473	668	C00111			57-04-5	CHEBI:16108	DB04326	Organic compounds	Organic oxygen compounds	Organooxygen compounds	Carbohydrates and carbohydrate conjugates	Monosaccharides	ST001048
273	Dimethylamine	Dimethylamine	ROSDSFDQCJNGOL-UHFFFAOYSA-N	InChI=1S/C2H7N/c1-3-2/h3H,1-2H3	CNC	45.0838	C2H7N	HMDB0000087	674	C00543			124-40-3	CHEBI:17170		Organic compounds	Organic nitrogen compounds	Organonitrogen compounds	Amines	Secondary amines	LT02
274	DL-Homocystine	DL-Homocystine	ZTVZLYBCZNMWCF-UHFFFAOYSA-N	InChI=1S/C8H16N2O4S2/c9-5(7(11)12)1-3-15-16-4-2-6(10)8(13)14/h5-6H,1-4,9-10H2,(H,11,12)(H,13,14)	C(CSSCCC(C(=O)O)N)C(C(=O)O)N	268.354	C8H16N2O4S2	HMDB0000575	10010	C01817	[2786]		462-10-2	CHEBI:17485		Organic compounds	Organic acids and derivatives	Carboxylic acids and derivatives	Amino acids, peptides, and analogues	Amino acids and derivatives	ST001039
275	DL-Homoserine	Homoserine	UKAUYVFTDYCKQA-UHFFFAOYSA-N	InChI=1S/C4H9NO3/c5-3(1-2-6)4(7)8/h3,6H,1-2,5H2,(H,7,8)	C(CO)C(C(=O)O)N	119.119	C4H9NO3	HMDB0000719	25245858	C00263			1927-25-9	CHEBI:30653	DB04193	Organic compounds	Organic acids and derivatives	Carboxylic acids and derivatives	Amino acids, peptides, and analogues	Amino acids and derivatives	ST001317
276	Doconexent	Docosahexaenoic acid	MBMBGCFOFBJSGT-KUBAVDMBSA-N	InChI=1S/C22H32O2/c1-2-3-4-5-6-7-8-9-10-11-12-13-14-15-16-17-18-19-20-21-22(23)24/h3-4,6-7,9-10,12-13,15-16,18-19H,2,5,8,11,14,17,20-21H2,1H3,(H,23,24)/b4-3-,7-6-,10-9-,13-12-,16-15-,19-18-	CC/C=C\C/C=C\C/C=C\C/C=C\C/C=C\C/C=C\CCC(=O)O	328.488	C22H32O2	HMDB0002183	445580	C06429	[87709]	LMFA01030185	25377-50-8	CHEBI:28125	DB03756	Organic compounds	Lipids and lipid-like molecules	Fatty Acyls	Beta hydroxy acids and derivatives	Very long-chain fatty acids	ST001039
277	Dopamine	Dopamine	VYFYYTLLBUKUHU-UHFFFAOYSA-N	InChI=1S/C8H11NO2/c9-4-3-6-1-2-7(10)8(11)5-6/h1-2,5,10-11H,3-4,9H2	C1=CC(=C(C=C1CCN)O)O	153.178	C8H11NO2	HMDB0000073	681	C03758	[18386]		51-61-6	CHEBI:18243	DB00988	Organic compounds	Benzenoids	Phenols	Benzenediols	Catechols	ST001039
278	D-ornithine	D-Ornithine	AHLPHDHHMVZTML-SCSAIBSYSA-N	InChI=1S/C5H12N2O2/c6-3-1-2-4(7)5(8)9/h4H,1-3,6-7H2,(H,8,9)/t4-/m1/s1	C(C[C@H](C(=O)O)N)CN	132.161	C5H12N2O2	HMDB0003374	71082	C00515			1069-31-4	CHEBI:16176		Organic compounds	Organic acids and derivatives	Carboxylic acids and derivatives	Amino acids, peptides, and analogues	Amino acids and derivatives	ST001048
279	D-Threitol	Threitol	UNXHWFMMPAWVPI-QWWZWVQMSA-N	InChI=1S/C4H10O4/c5-1-3(7)4(8)2-6/h3-8H,1-2H2/t3-,4-/m1/s1	C([C@H]([C@@H](CO)O)O)O	122.12	C4H10O4	HMDB0004136	169019	C16884	[770, 16903]		2418-52-2	CHEBI:48300		Organic compounds	Organic oxygen compounds	Organooxygen compounds	Carbohydrates and carbohydrate conjugates	Sugar alcohols	LT06
280	Erucic Acid	cis-Erucic acid	DPUOLQHDNGRHBS-KTKRTIGZSA-N	InChI=1S/C22H42O2/c1-2-3-4-5-6-7-8-9-10-11-12-13-14-15-16-17-18-19-20-21-22(23)24/h9-10H,2-8,11-21H2,1H3,(H,23,24)/b10-9-	CCCCCCCC/C=C\CCCCCCCCCCCC(=O)O	338.569	C22H42O2	HMDB0002068	5281116	C08316		LMFA01030089	1072-39-5	CHEBI:28792		Organic compounds	Lipids and lipid-like molecules	Fatty Acyls	Fatty acids and conjugates	Very long-chain fatty acids	ST001317
281	Ethylparaben	Ethylparaben	NUVBSKCKDOMJSU-UHFFFAOYSA-N	InChI=1S/C9H10O3/c1-2-12-9(11)7-3-5-8(10)6-4-7/h3-6,10H,2H2,1H3	CCOC(=O)C1=CC=C(C=C1)O	166.174	C9H10O3	HMDB0032573	8434	D01647			120-47-8			Organic compounds	Benzenoids	Benzene and substituted derivatives	Benzoic acids and derivatives	Benzoic acid esters	ST001317
282	Gamma-Aminobutyric Acid	gamma-Aminobutyric acid	BTCSSZJGUNDROE-UHFFFAOYSA-N	InChI=1S/C4H9NO2/c5-3-1-2-4(6)7/h1-3,5H2,(H,6,7)	C(CC(=O)O)CN	103.12	C4H9NO2	HMDB0000112	119	C00334	[1842, 102582]	LMFA01100039	28805-76-7	CHEBI:16865	DB02530	Organic compounds	Organic acids and derivatives	Carboxylic acids and derivatives	Amino acids, peptides, and analogues	Amino acids and derivatives	ST001317
283	gamma-Linolenic acid	gamma-Linolenic acid	VZCCETWTMQHEPK-QNEBEIHSSA-N	InChI=1S/C18H30O2/c1-2-3-4-5-6-7-8-9-10-11-12-13-14-15-16-17-18(19)20/h6-7,9-10,12-13H,2-5,8,11,14-17H2,1H3,(H,19,20)/b7-6-,10-9-,13-12-	CCCCC/C=C\C/C=C\C/C=C\CCCCC(=O)O	278.43	C18H30O2	HMDB0003073	5280933	C06426		LMFA01030141	506-26-3	CHEBI:28661		Organic compounds	Lipids and lipid-like molecules	Fatty Acyls	Lineolic acids and derivatives	Lineolic acids and derivatives	ST001039
284	Glutamine	Glutamine	ZDXPYRJPNDTMRX-VKHMYHEASA-N	InChI=1S/C5H10N2O3/c6-3(5(9)10)1-2-4(7)8/h3H,1-2,6H2,(H2,7,8)(H,9,10)/t3-/m0/s1	C(CC(=O)N)[C@@H](C(=O)O)N	146.144	C5H10N2O3	HMDB0000641	5961	C00064	[18, 488, 4527, 4594, 64560, 171972, 227985, 378126, 3274, 17347, 390543]		32640-56-5	CHEBI:18050	DB00130	Organic compounds	Organic acids and derivatives	Carboxylic acids and derivatives	Amino acids, peptides, and analogues	Amino acids and derivatives	ST001039
285	Glutaric acid	Glutaric acid	JFCQEDHGNNZCLN-UHFFFAOYSA-N	InChI=1S/C5H8O4/c6-4(7)2-1-3-5(8)9/h1-3H2,(H,6,7)(H,8,9)	C(CC(=O)O)CC(=O)O	132.115	C5H8O4	HMDB0000661	743	C00489	[1727, 16952, 102871]		110-94-1	CHEBI:17859	DB03553	Organic compounds	Organic acids and derivatives	Carboxylic acids and derivatives	Dicarboxylic acids and derivatives	Dicarboxylic acids and derivatives	LT01
286	Glutarylcarnitine	CAR DC5:0	NXJAXUYOQLTISD-SECBINFHSA-N	InChI=1S/C12H21NO6/c1-13(2,3)8-9(7-11(16)17)19-12(18)6-4-5-10(14)15/h9H,4-8H2,1-3H3,(H-,14,15,16,17)/t9-/m1/s1	C[N+](C)(C)CC(CC(=O)[O-])OC(=O)CCCC(=O)O	275.299	C12H21NO6	HMDB0013130	71317118				102636-82-8	CHEBI:82952		Organic compounds	Lipids and lipid-like molecules	Fatty Acyls	Fatty acid esters	Acyl carnitines	ST001048
287	Glyceric acid	Glyceric acid	RBNPOMFGQQGHHO-UHFFFAOYSA-N	InChI=1S/C3H6O4/c4-1-2(5)3(6)7/h2,4-5H,1H2,(H,6,7)	C(C(C(=O)O)O)O	106.077	C3H6O4	HMDB0000139	752	C00258			118916-26-0	CHEBI:33508		Organic compounds	Organic oxygen compounds	Organooxygen compounds	Organooxygen compounds	Carbohydrates and carbohydrate conjugates	ST001039
288	Glycerophosphoric acid	sn-Glycero-3-phosphate	AWUCVROLDVIAJX-UHFFFAOYSA-N	InChI=1S/C3H9O6P/c4-1-3(5)2-9-10(6,7)8/h3-5H,1-2H2,(H2,6,7,8)	C(C(COP(=O)(O)O)O)O	172.074	C3H9O6P	HMDB0000126	754	C03189			12040-65-2	CHEBI:15943	DB02515	Organic compounds	Lipids and lipid-like molecules	Glycerophospholipids	Glycerophosphates	Glycerophosphates	ST001039
289	Glycine	Glycine	DHMQDGOQFOQNFH-UHFFFAOYSA-N	InChI=1S/C2H5NO2/c3-1-2(4)5/h1,3H2,(H,4,5)	C(C(=O)O)N	75.0667	C2H5NO2	HMDB0000123	750	C00037	[6, 403, 64525, 203820, 371570, 385006]		112898-03-0	CHEBI:15428	DB00145	Organic compounds	Organic acids and derivatives	Carboxylic acids and derivatives	Amino acids, peptides, and analogues	Amino acids and derivatives	ST001048
290	Glycolithocholic acid	Glycolithocholic acid	XBSQTYHEGZTYJE-OETIFKLTSA-N	InChI=1S/C26H43NO4/c1-16(4-9-23(29)27-15-24(30)31)20-7-8-21-19-6-5-17-14-18(28)10-12-25(17,2)22(19)11-13-26(20,21)3/h16-22,28H,4-15H2,1-3H3,(H,27,29)(H,30,31)/t16-,17-,18-,19+,20-,21+,22+,25+,26-/m1/s1	C[C@H](CCC(=O)NCC(=O)O)[C@H]1CC[C@@H]2[C@@]1(CC[C@H]3[C@H]2CC[C@H]4[C@@]3(CC[C@H](C4)O)C)C	433.625	C26H43NO4	HMDB0000698	115245	C15557		LMST05030009	474-74-8	CHEBI:37998		Organic compounds	Lipids and lipid-like molecules	Steroids and steroid derivatives	Bile acids, alcohols and derivatives	Glycinated bile acids and derivatives	ST001317
291	HMG-CoA	3-Hydroxy-3-methylglutaryl-CoA	CABVTRNMFUVUDM-VRHQGPGLSA-N	InChI=1S/C27H44N7O20P3S/c1-26(2,21(40)24(41)30-5-4-15(35)29-6-7-58-17(38)9-27(3,42)8-16(36)37)11-51-57(48,49)54-56(46,47)50-10-14-20(53-55(43,44)45)19(39)25(52-14)34-13-33-18-22(28)31-12-32-23(18)34/h12-14,19-21,25,39-40,42H,4-11H2,1-3H3,(H,29,35)(H,30,41)(H,36,37)(H,46,47)(H,48,49)(H2,28,31,32)(H2,43,44,45)/t14-,19-,20-,21+,25-,27+/m1/s1	C[C@](CC(=O)O)(CC(=O)SCCNC(=O)CCNC(=O)[C@@H](C(C)(C)COP(=O)(O)OP(=O)(O)OC[C@@H]1[C@H]([C@H]([C@@H](O1)N2C=NC3=C(N=CN=C32)N)O)OP(=O)(O)O)O)O	911.662	C27H44N7O20P3S	HMDB0001375	445127	C00356		LMFA07050116	1553-55-5	CHEBI:15467		Organic compounds	Lipids and lipid-like molecules	Fatty Acyls	Fatty acyl thioesters	Acyl CoAs	ST001048
292	Hydrocortisone acetate	Cortisol 21-acetate	ALEXXDVDDISNDU-JZYPGELDSA-N	InChI=1S/C23H32O6/c1-13(24)29-12-19(27)23(28)9-7-17-16-5-4-14-10-15(25)6-8-21(14,2)20(16)18(26)11-22(17,23)3/h10,16-18,20,26,28H,4-9,11-12H2,1-3H3/t16-,17-,18-,20+,21-,22-,23-/m0/s1	CC(=O)OCC(=O)[C@]1(CC[C@@H]2[C@@]1(C[C@@H]([C@H]3[C@H]2CCC4=CC(=O)CC[C@]34C)O)C)O	404.497	C23H32O6		5744	C02821		LMST02030093	50-03-3	CHEBI:17609		Organic compounds	Lipids and lipid-like molecules	Steroids and steroid derivatives	Pregnane steroids	Gluco/mineralocorticoids, progestogins and derivatives	ST001048
293	Hydroquinone	Hydroquinone	QIGBRXMKCJKVMJ-UHFFFAOYSA-N	InChI=1S/C6H6O2/c7-5-1-2-6(8)4-3-5/h1-4,7-8H	C1=CC(=CC=C1O)O	110.111	C6H6O2	HMDB0002434	785	C00530	[16709]		122-95-2	CHEBI:17594	DB09526	Organic compounds	Benzenoids	Phenols	Benzenediols	Hydroquinones	ST001048
294	Hydroxycotinine	trans-3-Hydroxycotinine	XOKCJXZZNAUIQN-DTWKUNHWSA-N	InChI=1S/C10H12N2O2/c1-12-8(5-9(13)10(12)14)7-3-2-4-11-6-7/h2-4,6,8-9,13H,5H2,1H3/t8-,9+/m0/s1	CN1[C@@H](C[C@H](C1=O)O)C2=CN=CC=C2	192.215	C10H12N2O2	HMDB0001390	107963				34834-67-8	CHEBI:71182		Organic compounds	Organoheterocyclic compounds	Pyridines and derivatives	Pyrrolidinylpyridines	Pyrrolidinylpyridines	ST001048
295	Hyocholic acid	Hyocholic acid	DKPMWHFRUGMUKF-KWXDGCAGSA-N	InChI=1S/C24H40O5/c1-13(4-7-19(26)27)15-5-6-16-20-17(9-11-23(15,16)2)24(3)10-8-14(25)12-18(24)21(28)22(20)29/h13-18,20-22,25,28-29H,4-12H2,1-3H3,(H,26,27)/t13-,14-,15-,16+,17+,18+,20+,21-,22+,23-,24-/m1/s1	C[C@H](CCC(=O)O)[C@H]1CC[C@@H]2[C@@]1(CC[C@H]3[C@H]2[C@@H]([C@@H]([C@H]4[C@@]3(CC[C@H](C4)O)C)O)O)C	408.572	C24H40O5	HMDB0000760	92805	C17649		LMST04010064	39016-49-4	CHEBI:81244		Organic compounds	Lipids and lipid-like molecules	Steroids and steroid derivatives	Bile acids, alcohols and derivatives	Hydroxy bile acids, alcohols and derivatives	ST001317
296	Hyodeoxycholic acid	Hyodeoxycholic acid	DGABKXLVXPYZII-SIBKNCMHSA-N	InChI=1S/C24H40O4/c1-14(4-7-22(27)28)17-5-6-18-16-13-21(26)20-12-15(25)8-10-24(20,3)19(16)9-11-23(17,18)2/h14-21,25-26H,4-13H2,1-3H3,(H,27,28)/t14-,15-,16+,17-,18+,19+,20+,21+,23-,24-/m1/s1	C[C@H](CCC(=O)O)[C@H]1CC[C@@H]2[C@@]1(CC[C@H]3[C@H]2C[C@@H]([C@H]4[C@@]3(CC[C@H](C4)O)C)O)C	392.573	C24H40O4		5283820	C15517		LMST04010024	83-49-8	CHEBI:52023		Organic compounds	Lipids and lipid-like molecules	Steroids and steroid derivatives	Bile acids, alcohols and derivatives	Hydroxy bile acids, alcohols and derivatives	ST001317
297	Hypotaurine	Hypotaurine	VVIUBCNYACGLLV-UHFFFAOYSA-N	InChI=1S/C2H7NO2S/c3-1-2-6(4)5/h1-3H2,(H,4,5)	C(CS(=O)O)N	109.147	C2H7NO2S	HMDB0000965	107812	C00519	[31223, 380191]		300-84-5	CHEBI:16668		Organic compounds	Organic acids and derivatives	Sulfinic acids and derivatives	Sulfinic acids	Sulfinic acids	ST001039
298	Icosapent	EPA	JAZBEHYOTPTENJ-JLNKQSITSA-N	InChI=1S/C20H30O2/c1-2-3-4-5-6-7-8-9-10-11-12-13-14-15-16-17-18-19-20(21)22/h3-4,6-7,9-10,12-13,15-16H,2,5,8,11,14,17-19H2,1H3,(H,21,22)/b4-3-,7-6-,10-9-,13-12-,16-15-	CC/C=C\C/C=C\C/C=C\C/C=C\C/C=C\CCCC(=O)O	302.452	C20H30O2	HMDB0001999	446284	C06428		LMFA01030759	10417-94-4	CHEBI:28364	DB00159	Organic compounds	Lipids and lipid-like molecules	Fatty Acyls	Fatty acids and conjugates	Long-chain fatty acids	ST001317
299	Inosinic Acid	IMP	GRSZFWQUAKGDAV-KQYNXXCUSA-N	InChI=1S/C10H13N4O8P/c15-6-4(1-21-23(18,19)20)22-10(7(6)16)14-3-13-5-8(14)11-2-12-9(5)17/h2-4,6-7,10,15-16H,1H2,(H,11,12,17)(H2,18,19,20)/t4-,6-,7-,10-/m1/s1	C1=NC2=C(C(=O)N1)N=CN2[C@H]3[C@@H]([C@@H]([C@H](O3)COP(=O)(O)O)O)O	348.206	C10H13N4O8P	HMDB0000175	135398640	C00130	[68093]		131-99-7	CHEBI:17202		Organic compounds	Nucleosides, nucleotides, and analogues	Purine nucleotides	Purine ribonucleotides	Purine ribonucleoside monophosphates	ST001048
300	Isoleucyl-Proline	Ile-Pro	BBIXOODYWPFNDT-CIUDSAMLSA-N	InChI=1S/C11H20N2O3/c1-3-7(2)9(12)10(14)13-6-4-5-8(13)11(15)16/h7-9H,3-6,12H2,1-2H3,(H,15,16)/t7-,8-,9-/m0/s1	CC[C@H](C)[C@@H](C(=O)N1CCC[C@H]1C(=O)O)N	228.292	C11H20N2O3	HMDB0011174	444876				37462-92-3	CHEBI:74076		Organic compounds	Organic acids and derivatives	Carboxylic acids and derivatives	Amino acids, peptides, and analogues	Peptides	HMDB
301	Isoniazid	Isoniazid	QRXWMOHMRWLFEY-UHFFFAOYSA-N	InChI=1S/C6H7N3O/c7-9-6(10)5-1-3-8-4-2-5/h1-4H,7H2,(H,9,10)	C1=CN=CC=C1C(=O)NN	137.14	C6H7N3O	HMDB0012982	3767	C07054			37271-10-6	CHEBI:6030	DB00951	Organic compounds	Organoheterocyclic compounds	Pyridines and derivatives	Pyridinecarboxylic acids and derivatives	Pyridinecarboxylic acids and derivatives	LT05
302	Itaconic acid	Itaconic acid	LVHBHZANLOWSRM-UHFFFAOYSA-N	InChI=1S/C5H6O4/c1-3(5(8)9)2-4(6)7/h1-2H2,(H,6,7)(H,8,9)	C=C(CC(=O)O)C(=O)O	130.099	C5H6O4	HMDB0002092	811	C00490	[101725]	LMFA01170063	144368-21-8	CHEBI:30838		Organic compounds	Lipids and lipid-like molecules	Fatty Acyls	Fatty acids and conjugates	Branched fatty acids	ST001048
303	L-(-)-3-Phenyllactic acid	L-3-Phenyllactic acid	VOXXWSYKYCBWHO-QMMMGPOBSA-N	InChI=1S/C9H10O3/c10-8(9(11)12)6-7-4-2-1-3-5-7/h1-5,8,10H,6H2,(H,11,12)/t8-/m0/s1	C1=CC=C(C=C1)C[C@@H](C(=O)O)O	166.174	C9H10O3		444718				20312-36-1		DB02494	Organic compounds	Phenylpropanoids and polyketides	Phenylpropanoic acids		Phenylpropanoic acids	LT05
304	Lactamide	Lactamide	SXQFCVDSOLSHOQ-UHFFFAOYSA-N	InChI=1S/C3H7NO2/c1-2(5)3(4)6/h2,5H,1H3,(H2,4,6)	CC(C(=O)N)O	89.0933	C3H7NO2		94220		[341711, 415]		2043-43-8	CHEBI:75144		Organic compounds	Organic oxygen compounds	Organooxygen compounds	Alcohols and polyols	Secondary alcohols	LT04
305	L-Allothreonine	Allothreonine	AYFVYJQAPQTCCC-HRFVKAFMSA-N	InChI=1S/C4H9NO3/c1-2(6)3(5)4(7)8/h2-3,6H,5H2,1H3,(H,7,8)/t2-,3-/m0/s1	C[C@@H]([C@@H](C(=O)O)N)O	119.119	C4H9NO3	HMDB0004041	99289	C05519	[113612]		144-98-9	CHEBI:28718		Organic compounds	Organic acids and derivatives	Carboxylic acids and derivatives	Amino acids, peptides, and analogues	Amino acids and derivatives	LT04
306	Lauric Acid	Lauric acid	POULHZVOKOAJMA-UHFFFAOYSA-N	InChI=1S/C12H24O2/c1-2-3-4-5-6-7-8-9-10-11-12(13)14/h2-11H2,1H3,(H,13,14)	CCCCCCCCCCCC(=O)O	200.318	C12H24O2	HMDB0000638	3893	C02679	[49, 210704, 14728, 356963, 376628]	LMFA01010012	143-07-7	CHEBI:30805	DB03017	Organic compounds	Lipids and lipid-like molecules	Fatty Acyls	Fatty acids and conjugates	Medium-chain fatty acids	ST001317
307	L-Homocysteine	Homocysteine	FFFHZYDWPBMWHY-VKHMYHEASA-N	InChI=1S/C4H9NO2S/c5-3(1-2-8)4(6)7/h3,8H,1-2,5H2,(H,6,7)/t3-/m0/s1	C(CS)[C@@H](C(=O)O)N	135.185	C4H9NO2S	HMDB0000742	91552	C00155	[227158, 102232]		6027-13-0	CHEBI:17588	DB04422	Organic compounds	Organic acids and derivatives	Carboxylic acids and derivatives	Amino acids, peptides, and analogues	Amino acids and derivatives	ST001039
308	Linoleic Acid	Linoleic acid	OYHQOLUKZRVURQ-HZJYTTRNSA-N	InChI=1S/C18H32O2/c1-2-3-4-5-6-7-8-9-10-11-12-13-14-15-16-17-18(19)20/h6-7,9-10H,2-5,8,11-17H2,1H3,(H,19,20)/b7-6-,10-9-	CCCCC/C=C\C/C=C\CCCCCCCC(=O)O	280.446	C18H32O2	HMDB0000673	5280450	C01595	[165, 131766]	LMFA01030120	121250-47-3	CHEBI:17351		Organic compounds	Lipids and lipid-like molecules	Fatty Acyls	Lineolic acids and derivatives	Lineolic acids and derivatives	ST001317
309	Lipoamide	Lipoamide	FCCDDURTIIUXBY-UHFFFAOYSA-N	InChI=1S/C8H15NOS2/c9-8(10)4-2-1-3-7-5-6-11-12-7/h7H,1-6H2,(H2,9,10)	C1CSSC1CCCCC(=O)N	205.343	C8H15NOS2	HMDB0000962	863	C00248		LMFA08010006	3206-73-3	CHEBI:17460		Organic compounds	Organoheterocyclic compounds	Dithiolanes	Lipoamides	Lipoamides	ST001048
310	l-Isoleucine	Isoleucine	AGPKZVBTJJNPAG-WHFBIAKZSA-N	InChI=1S/C6H13NO2/c1-3-4(2)5(7)6(8)9/h4-5H,3,7H2,1-2H3,(H,8,9)/t4-,5-/m0/s1	CC[C@H](C)[C@@H](C(=O)O)N	131.173	C6H13NO2	HMDB0000172	6306	C00407	[15, 152, 106481, 34136, 66254, 68062, 105087, 470901]	LMFA01100047	24629-25-2	CHEBI:17191	DB00167	Organic compounds	Organic acids and derivatives	Carboxylic acids and derivatives	Amino acids, peptides, and analogues	Amino acids and derivatives	ST001317
311	L-Norleucine	Norleucine	LRQKBLKVPFOOQJ-YFKPBYRVSA-N	InChI=1S/C6H13NO2/c1-2-3-4-5(7)6(8)9/h5H,2-4,7H2,1H3,(H,8,9)/t5-/m0/s1	CCCC[C@@H](C(=O)O)N	131.173	C6H13NO2	HMDB0001645	21236	C01933	[104954]	LMFA01100042	327-57-1	CHEBI:18347		Organic compounds	Organic acids and derivatives	Carboxylic acids and derivatives	Amino acids, peptides, and analogues	Amino acids and derivatives	ST001317
312	L-Prolylglycine	Pro-Gly	RNKSNIBMTUYWSH-YFKPBYRVSA-N	InChI=1S/C7H12N2O3/c10-6(11)4-9-7(12)5-2-1-3-8-5/h5,8H,1-4H2,(H,9,12)(H,10,11)/t5-/m0/s1	C1C[C@H](NC1)C(=O)NCC(=O)O	172.182	C7H12N2O3		6426709				2578-57-6	CHEBI:61695		Organic compounds	Organic acids and derivatives	Carboxylic acids and derivatives	Amino acids, peptides, and analogues	Peptides	ST001048
313	L-Rhamnose	Rhamnose	SHZGCJCMOBCMKK-JFNONXLTSA-N	InChI=1S/C6H12O5/c1-2-3(7)4(8)5(9)6(10)11-2/h2-10H,1H3/t2-,3-,4+,5+,6?/m0/s1	C[C@H]1[C@@H]([C@H]([C@H](C(O1)O)O)O)O	164.157	C6H12O5	HMDB0000849	25310	C00507			3615-41-6	CHEBI:62346		Organic compounds	Organic oxygen compounds	Organooxygen compounds	Carbohydrates and carbohydrate conjugates	Monosaccharides	ST001039
314	L-Tryptophanamide	Tryptophanamide	JLSKPBDKNIXMBS-VIFPVBQESA-N	InChI=1S/C11H13N3O/c12-9(11(13)15)5-7-6-14-10-4-2-1-3-8(7)10/h1-4,6,9,14H,5,12H2,(H2,13,15)/t9-/m0/s1	C1=CC=C2C(=C1)C(=CN2)C[C@@H](C(=O)N)N	203.241	C11H13N3O	HMDB0013318	439356	C00977			20696-57-5	CHEBI:16533	DB04537	Organic compounds	Organoheterocyclic compounds	Indoles and derivatives	Tryptamines and derivatives		ST001039
315	Lumichrome	Lumichrome	ZJTJUVIJVLLGSP-UHFFFAOYSA-N	InChI=1S/C12H10N4O2/c1-5-3-7-8(4-6(5)2)14-10-9(13-7)11(17)16-12(18)15-10/h3-4H,1-2H3,(H2,14,15,16,17,18)	CC1=CC2=C(C=C1C)N=C3C(=N2)C(=O)NC(=O)N3	242.234	C12H10N4O2		5326566	C01727			1086-80-2	CHEBI:17781	DB04345	Organic compounds	Organoheterocyclic compounds	Pteridines and derivatives	Alloxazines and isoalloxazines	Flavins	ST001048
316	Maleic Acid	Maleic acid	VZCYOOQTPOCHFL-UPHRSURJSA-N	InChI=1S/C4H4O4/c5-3(6)1-2-4(7)8/h1-2H,(H,5,6)(H,7,8)/b2-1-	C(=C\C(=O)O)\C(=O)O	116.072	C4H4O4	HMDB0000176	444266	C01384	[14714]		110-16-7	CHEBI:18300		Organic compounds	Organic acids and derivatives	Carboxylic acids and derivatives	Dicarboxylic acids and derivatives	Dicarboxylic acids and derivatives	ST001317
317	Malic Acid	D-Malic acid	BJEPYKJPYRNKOW-UHFFFAOYSA-N	InChI=1S/C4H6O5/c5-2(4(8)9)1-3(6)7/h2,5H,1H2,(H,6,7)(H,8,9)	C(C(C(=O)O)O)C(=O)O	134.09	C4H6O5	HMDB0000744	525	C00711			149-61-1	CHEBI:15595		Organic compounds	Organic acids and derivatives	Hydroxy acids and derivatives	Beta hydroxy acids and derivatives	Beta hydroxy acids and derivatives	ST001048
318	Malonic acid	Malonic acid	OFOBLEOULBTSOW-UHFFFAOYSA-N	InChI=1S/C3H4O4/c4-2(5)1-3(6)7/h1H2,(H,4,5)(H,6,7)	C(C(=O)O)C(=O)O	104.062	C3H4O4	HMDB0000691	867	C00383	[16918]	LMFA01170041	141-82-2	CHEBI:30794	DB02175	Organic compounds	Organic acids and derivatives	Carboxylic acids and derivatives	Dicarboxylic acids and derivatives	Dicarboxylic acids and derivatives	LT04
319	Mandelic Acid	Mandelic acid	IWYDHOAUDWTVEP-UHFFFAOYSA-N	InChI=1S/C8H8O3/c9-7(8(10)11)6-4-2-1-3-5-6/h1-5,7,9H,(H,10,11)	C1=CC=C(C=C1)C(C(=O)O)O	152.148	C8H8O3	HMDB0124926	1292				134-95-2	CHEBI:35825		Organic compounds	Benzenoids	Benzene and substituted derivatives	Benzene and substituted derivatives		ST001048
320	Meglutol	3-Hydroxymethylglutaric acid	NPOAOTPXWNWTSH-UHFFFAOYSA-N	InChI=1S/C6H10O5/c1-6(11,2-4(7)8)3-5(9)10/h11H,2-3H2,1H3,(H,7,8)(H,9,10)	CC(CC(=O)O)(CC(=O)O)O	162.141	C6H10O5	HMDB0000355	1662	C03761	[17361, 32000]		503-49-1	CHEBI:16831	DB04377	Organic compounds	Lipids and lipid-like molecules	Fatty Acyls	Fatty acids and conjugates	Hydroxy fatty acids	ST001039
321	Melatonin	Melatonin	DRLFMBDRBRZALE-UHFFFAOYSA-N	InChI=1S/C13H16N2O2/c1-9(16)14-6-5-10-8-15-13-4-3-11(17-2)7-12(10)13/h3-4,7-8,15H,5-6H2,1-2H3,(H,14,16)	CC(=O)NCCC1=CNC2=C1C=C(C=C2)OC	232.278	C13H16N2O2	HMDB0001389	896	C01598			51023-76-8	CHEBI:16796	DB01065	Organic compounds	Organoheterocyclic compounds	Indoles and derivatives	Indoles	3-alkylindoles	ST001039
322	Melezitose	Melezitose	QWIZNVHXZXRPDR-WSCXOGSTSA-N	InChI=1S/C18H32O16/c19-1-5-8(23)11(26)13(28)16(30-5)32-15-10(25)7(3-21)33-18(15,4-22)34-17-14(29)12(27)9(24)6(2-20)31-17/h5-17,19-29H,1-4H2/t5-,6-,7-,8-,9-,10-,11+,12+,13-,14-,15+,16-,17-,18+/m1/s1	C([C@@H]1[C@H]([C@@H]([C@H]([C@H](O1)O[C@H]2[C@@H]([C@H](O[C@@]2(CO)O[C@@H]3[C@@H]([C@H]([C@@H]([C@H](O3)CO)O)O)O)CO)O)O)O)O)O	504.438	C18H32O16	HMDB0011730	92817	C08243	[16664, 370903]		597-12-6	CHEBI:6731		Organic compounds	Organic oxygen compounds	Organooxygen compounds	Carbohydrates and carbohydrate conjugates	Oligosaccharides	LT05
323	Methyl 3-aminopropanoate		UZCXPYDBYUEZCV-UHFFFAOYSA-N	InChI=1S/C4H9NO2/c1-7-4(6)2-3-5/h2-3,5H2,1H3	COC(=O)CCN	103.12	C4H9NO2		192794				4138-35-6			Organic compounds	Organic acids and derivatives	Carboxylic acids and derivatives	Amino acids, peptides, and analogues	Amino acids and derivatives	ST001317
324	Methyl jasmonate	Methyl jasmonate	GEWDNTWNSAZUDX-WQMVXFAESA-N	InChI=1S/C13H20O3/c1-3-4-5-6-11-10(7-8-12(11)14)9-13(15)16-2/h4-5,10-11H,3,6-9H2,1-2H3/b5-4-/t10-,11-/m1/s1	CC/C=C\C[C@@H]1[C@H](CCC1=O)CC(=O)OC	224.3	C13H20O3	HMDB0036583	5281929	C11512		LMFA02020010	1211-29-6	CHEBI:15929		Organic compounds	Lipids and lipid-like molecules	Fatty Acyls	Lineolic acids and derivatives	Jasmonic acids	ST001039
325	Methyl tert-butyl ether	Methyl tert-butyl ether	BZLVMXJERCGZMT-UHFFFAOYSA-N	InChI=1S/C5H12O/c1-5(2,3)6-4/h1-4H3	CC(C)(C)OC	88.1484	C5H12O	HMDB0061749	15413	C11344			1634-04-4	CHEBI:27642		Organic compounds	Organic oxygen compounds	Organooxygen compounds	Ethers	Dialkyl ethers	LT05
326	Methyl vanillate	Methyl vanillate	BVWTXUYLKBHMOX-UHFFFAOYSA-N	InChI=1S/C9H10O4/c1-12-8-5-6(9(11)13-2)3-4-7(8)10/h3-5,10H,1-2H3	COC1=C(C=CC(=C1)C(=O)OC)O	182.174	C9H10O4	HMDB0240266	19844				105560-93-8		DB08711	Organic compounds	Benzenoids	Benzene and substituted derivatives	Benzoic acids and derivatives	Methoxybenzoic acids and derivatives	ST001317
327	Methylparaben	Methylparaben	LXCFILQKKLGQFO-UHFFFAOYSA-N	InChI=1S/C8H8O3/c1-11-8(10)6-2-4-7(9)5-3-6/h2-5,9H,1H3	COC(=O)C1=CC=C(C=C1)O	152.147	C8H8O3	HMDB0032572	7456	D01400			156291-94-0	CHEBI:31835		Organic compounds	Benzenoids	Benzene and substituted derivatives	Benzoic acids and derivatives	Benzoic acid esters	ST001048
328	Mevalonic acid	Mevalonic acid	KJTLQQUUPVSXIM-ZCFIWIBFSA-N	InChI=1S/C6H12O4/c1-6(10,2-3-7)4-5(8)9/h7,10H,2-4H2,1H3,(H,8,9)/t6-/m1/s1	C[C@@](CCO)(CC(=O)O)O	148.157	C6H12O4	HMDB0000227	439230	C00418	[127978]	LMFA01050352	150-97-0	CHEBI:17710	DB03518	Organic compounds	Lipids and lipid-like molecules	Fatty Acyls	Fatty acids and conjugates	Hydroxy fatty acids	ST001039
329	Mono(7-carboxy-2-methyloctyl) phthalate	Mono-(7-carboxy-2-methyloctyl) phthalate	RELGYNUSJXUKGN-UHFFFAOYSA-N	InChI=1S/C18H24O6/c1-12(7-3-4-8-13(2)16(19)20)11-24-18(23)15-10-6-5-9-14(15)17(21)22/h5-6,9-10,12-13H,3-4,7-8,11H2,1-2H3,(H,19,20)(H,21,22)	CC(CCCCC(C)C(=O)O)COC(=O)C1=CC=CC=C1C(=O)O	336.38	C18H24O6		121232680				1373125-93-9			Organic compounds	Benzenoids	Benzene and substituted derivatives	Benzoic acids and derivatives	Benzoic acid esters	ST001317
330	Monoisononyl phthalate	Monoisononyl phthalate	RNCMBSSLYOAVRT-UHFFFAOYSA-N	InChI=1S/C17H24O4/c1-13(2)9-5-3-4-8-12-21-17(20)15-11-7-6-10-14(15)16(18)19/h6-7,10-11,13H,3-5,8-9,12H2,1-2H3,(H,18,19)	CC(C)CCCCCCOC(=O)C1=CC=CC=C1C(=O)O	292.371	C17H24O4		110394				106610-61-1			Organic compounds	Benzenoids	Benzene and substituted derivatives	Benzoic acids and derivatives	Benzoic acid esters	ST001317
331	Myristic Acid	Myristic acid	TUNFSRHWOTWDNC-UHFFFAOYSA-N	InChI=1S/C14H28O2/c1-2-3-4-5-6-7-8-9-10-11-12-13-14(15)16/h2-13H2,1H3,(H,15,16)	CCCCCCCCCCCCCC(=O)O	228.371	C14H28O2	HMDB0000806	11005	C06424	[127]	LMFA01010014	32112-52-0	CHEBI:28875	DB08231	Organic compounds	Lipids and lipid-like molecules	Fatty Acyls	Fatty acids and conjugates	Long-chain fatty acids	ST001317
332	N-(3-Methylbut-2-EN-1-YL)-9H-purin-6-amine	N6-Isopentenyladenine	HYVABZIGRDEKCD-UHFFFAOYSA-N	InChI=1S/C10H13N5/c1-7(2)3-4-11-9-8-10(13-5-12-8)15-6-14-9/h3,5-6H,4H2,1-2H3,(H2,11,12,13,14,15)	CC(=CCNC1=NC=NC2=C1NC=N2)C	203.244	C10H13N5		92180	C04083			2365-40-4	CHEBI:17660	DB08768	Organic compounds	Organoheterocyclic compounds	Imidazopyrimidines	Purines and purine derivatives	6-aminopurines	ST001317
333	N,N-dimethylarginine	Dimethylarginine	YDGMGEXADBMOMJ-LURJTMIESA-N	InChI=1S/C8H18N4O2/c1-12(2)8(10)11-5-3-4-6(9)7(13)14/h6H,3-5,9H2,1-2H3,(H2,10,11)(H,13,14)/t6-/m0/s1	CN(C)C(=NCCC[C@@H](C(=O)O)N)N	202.254	C8H18N4O2	HMDB0001539	123831	C03626			102783-24-4	CHEBI:17929	DB01686	Organic compounds	Organic acids and derivatives	Carboxylic acids and derivatives	Amino acids, peptides, and analogues	Amino acids and derivatives	ST001048
334	N6,N6,N6-Trimethyl-L-lysine	N-6-Trimethyllysine	MXNRLFUSFKVQSK-QMMMGPOBSA-N	InChI=1S/C9H20N2O2/c1-11(2,3)7-5-4-6-8(10)9(12)13/h8H,4-7,10H2,1-3H3/t8-/m0/s1	C[N+](C)(C)CCCC[C@@H](C(=O)[O-])N	188.267	C9H20N2O2	HMDB0001325	440120	C03793			23284-33-5	CHEBI:17311		Organic compounds	Organic acids and derivatives	Carboxylic acids and derivatives	Amino acids, peptides, and analogues	Amino acids and derivatives	ST001048 | ST001039
335	N-Acetyl-D-Galactosamine	N-Acetyl-D-galactosamine	OVRNDRQMDRJTHS-KEWYIRBNSA-N	InChI=1S/C8H15NO6/c1-3(11)9-5-7(13)6(12)4(2-10)15-8(5)14/h4-8,10,12-14H,2H2,1H3,(H,9,11)/t4-,5-,6+,7-,8?/m1/s1	CC(=O)N[C@@H]1[C@H]([C@H]([C@H](OC1O)CO)O)O	221.208	C8H15NO6		35717	C01132			1136-42-1	CHEBI:28037		Organic compounds	Organic oxygen compounds	Organooxygen compounds	Carbohydrates and carbohydrate conjugates	Aminosaccharides	LT06
336	N-Acetyl-D-Mannosamine	N-Acetyl-mannosamine	OVRNDRQMDRJTHS-ZTVVOAFPSA-N	InChI=1S/C8H15NO6/c1-3(11)9-5-7(13)6(12)4(2-10)15-8(5)14/h4-8,10,12-14H,2H2,1H3,(H,9,11)/t4-,5+,6-,7-,8?/m1/s1	CC(=O)N[C@H]1[C@H]([C@@H]([C@H](OC1O)CO)O)O	221.208	C8H15NO6	HMDB0001129	439281	C00645	[14817, 127741, 17533, 109962, 95163]		3615-17-6	CHEBI:63153		Organic compounds	Organic oxygen compounds	Organooxygen compounds	Carbohydrates and carbohydrate conjugates	Aminosaccharides	ST001317
337	N-Acetyl-L-methionine	N-Acetylmethionine	XUYPXLNMDZIRQH-LURJTMIESA-N	InChI=1S/C7H13NO3S/c1-5(9)8-6(7(10)11)3-4-12-2/h6H,3-4H2,1-2H3,(H,8,9)(H,10,11)/t6-/m0/s1	CC(=O)N[C@@H](CCSC)C(=O)O	191.249	C7H13NO3S		448580	C02712	[211177]		1115-47-5	CHEBI:21557	DB01646	Organic compounds	Organic acids and derivatives	Carboxylic acids and derivatives	Amino acids, peptides, and analogues	Amino acids and derivatives	ST001048
338	N-Acetyl-L-proline	N-Acetyl-proline	GNMSLDIYJOSUSW-LURJTMIESA-N	InChI=1S/C7H11NO3/c1-5(9)8-4-2-3-6(8)7(10)11/h6H,2-4H2,1H3,(H,10,11)/t6-/m0/s1	CC(=O)N1CCC[C@H]1C(=O)O	157.167	C7H11NO3	HMDB0094701	66141				1074-79-9	CHEBI:21560		Organic compounds	Organic acids and derivatives	Carboxylic acids and derivatives	Amino acids, peptides, and analogues	Amino acids and derivatives	ST001048
339	N-Acetylserine	N-Acetylserine	JJIHLJJYMXLCOY-BYPYZUCNSA-N	InChI=1S/C5H9NO4/c1-3(8)6-4(2-7)5(9)10/h4,7H,2H2,1H3,(H,6,8)(H,9,10)/t4-/m0/s1	CC(=O)N[C@@H](CO)C(=O)O	147.129	C5H9NO4	HMDB0002931	65249		[84088]		16354-58-8	CHEBI:45441	DB02340	Organic compounds	Organic acids and derivatives	Carboxylic acids and derivatives	Amino acids, peptides, and analogues	Amino acids and derivatives	ST001048
340	N-Acryloylglycine	N-Acryloylglycine	LZCXCXDOGAEFQX-UHFFFAOYSA-N	InChI=1S/C5H7NO3/c1-2-4(7)6-3-5(8)9/h2H,1,3H2,(H,6,7)(H,8,9)	C=CC(=O)NCC(=O)O	129.114	C5H7NO3	HMDB0001843	100321				24599-25-5			Organic compounds	Organic acids and derivatives	Carboxylic acids and derivatives	Amino acids, peptides, and analogues	Amino acids and derivatives	LT01
341	Nebularine	Nebularine	MRWXACSTFXYYMV-FDDDBJFASA-N	InChI=1S/C10H12N4O4/c15-2-6-7(16)8(17)10(18-6)14-4-13-5-1-11-3-12-9(5)14/h1,3-4,6-8,10,15-17H,2H2/t6-,7-,8-,10-/m1/s1	C1=C2C(=NC=N1)N(C=N2)[C@H]3[C@@H]([C@@H]([C@H](O3)CO)O)O	252.227	C10H12N4O4		68368	C01736			550-33-4	CHEBI:18255		Organic compounds	Nucleosides, nucleotides, and analogues	Purine nucleosides		Purine nucleosides	LT04
342	Nicotinamide	Niacinamide	DFPAKSUCGFBDDF-UHFFFAOYSA-N	InChI=1S/C6H6N2O/c7-6(9)5-2-1-3-8-4-5/h1-4H,(H2,7,9)	C1=CC(=CN=C1)C(=O)N	122.125	C6H6N2O	HMDB0001406	936	C00153	[1749, 84542]		11032-50-1	CHEBI:17154	DB02701	Organic compounds	Organoheterocyclic compounds	Pyridines and derivatives	Pyridinecarboxylic acids and derivatives	Pyridinecarboxamides	ST001048
343	N-methyl-D-aspartic acid	N-Methyl-D-aspartic acid	HOKKHZGPKSLGJE-GSVOUGTGSA-N	InChI=1S/C5H9NO4/c1-6-3(5(9)10)2-4(7)8/h3,6H,2H2,1H3,(H,7,8)(H,9,10)/t3-/m1/s1	CN[C@H](CC(=O)O)C(=O)O	147.129	C5H9NO4	HMDB0002393	22880	C12269			6384-92-5	CHEBI:31882		Organic compounds	Organic acids and derivatives	Carboxylic acids and derivatives	Amino acids, peptides, and analogues	Amino acids and derivatives	ST001317
344	N-Methyl-L-histidine	N-Methylhistidine	CYZKJBZEIFWZSR-LURJTMIESA-N	InChI=1S/C7H11N3O2/c1-8-6(7(11)12)2-5-3-9-4-10-5/h3-4,6,8H,2H2,1H3,(H,9,10)(H,11,12)/t6-/m0/s1	CN[C@@H](CC1=CN=CN1)C(=O)O	169.181	C7H11N3O2		6971273	C03298			24886-03-1	CHEBI:50601		Organic compounds	Organic acids and derivatives	Carboxylic acids and derivatives	Amino acids, peptides, and analogues	Amino acids and derivatives	ST001039
345	Norcotinine	Norcotinine	FXFANIORDKRCCA-UHFFFAOYSA-N	InChI=1S/C9H10N2O/c12-9-4-3-8(11-9)7-2-1-5-10-6-7/h1-2,5-6,8H,3-4H2,(H,11,12)	C1CC(=O)NC1C2=CN=CC=C2	162.189	C9H10N2O	HMDB0001297	413				17114-40-8			Organic compounds	Organoheterocyclic compounds	Pyridines and derivatives		Pyridines and derivatives	ST001048
346	Normetanephrine	Normetanephrine	YNYAYWLBAHXHLL-UHFFFAOYSA-N	InChI=1S/C9H13NO3/c1-13-9-4-6(8(12)5-10)2-3-7(9)11/h2-4,8,11-12H,5,10H2,1H3	COC1=C(C=CC(=C1)C(CN)O)O	183.204	C9H13NO3	HMDB0000819	1237				1011-74-1			Organic compounds	Benzenoids	Phenols	Methoxyphenols	Methoxyphenols	ST001048
347	Norvaline	Norvaline	SNDPXSYFESPGGJ-BYPYZUCNSA-N	InChI=1S/C5H11NO2/c1-2-3-4(6)5(7)8/h4H,2-3,6H2,1H3,(H,7,8)/t4-/m0/s1	CCC[C@@H](C(=O)O)N	117.147	C5H11NO2	HMDB0013716	6950514	C01826	[84561]	LMFA01100041	6600-40-4	CHEBI:18314	DB03519	Organic compounds	Organic acids and derivatives	Carboxylic acids and derivatives	Amino acids, peptides, and analogues	Amino acids and derivatives	ST001317
348	Oleamide	Oleamide	FATBGEAMYMYZAF-KTKRTIGZSA-N	InChI=1S/C18H35NO/c1-2-3-4-5-6-7-8-9-10-11-12-13-14-15-16-17-18(19)20/h9-10H,2-8,11-17H2,1H3,(H2,19,20)/b10-9-	CCCCCCCC/C=C\CCCCCCCC(=O)N	281.477	C18H35NO	HMDB0002117	5283387	C19670	[20961]	LMFA08010004	301-02-0	CHEBI:116314		Organic compounds	Lipids and lipid-like molecules	Fatty Acyls	Fatty amides	Fatty amides	ST001317
349	Ophthalmic acid	Ophthalmic acid	JCMUOFQHZLPHQP-BQBZGAKWSA-N	InChI=1S/C11H19N3O6/c1-2-7(10(18)13-5-9(16)17)14-8(15)4-3-6(12)11(19)20/h6-7H,2-5,12H2,1H3,(H,13,18)(H,14,15)(H,16,17)(H,19,20)/t6-,7-/m0/s1	CC[C@@H](C(=O)NCC(=O)O)NC(=O)CC[C@@H](C(=O)O)N	289.286	C11H19N3O6	HMDB0005765	7018721				30631-43-7	CHEBI:84058		Organic compounds	Organic acids and derivatives	Carboxylic acids and derivatives	Amino acids, peptides, and analogues	Peptides	ST001048
350	Orotic acid	Orotic acid	PXQPEWDEAKTCGB-UHFFFAOYSA-N	InChI=1S/C5H4N2O4/c8-3-1-2(4(9)10)6-5(11)7-3/h1H,(H,9,10)(H2,6,7,8,11)	C1=C(NC(=O)NC1=O)C(=O)O	156.096	C5H4N2O4	HMDB0000226	967	C00295			13186-54-4	CHEBI:16742	DB02262	Organic compounds	Organoheterocyclic compounds	Diazines	Pyrimidines and pyrimidine derivatives	Pyrimidinecarboxylic acids and derivatives	ST001048
351	Oxalic Acid	Oxalic acid	MUBZPKHOEPUJKR-UHFFFAOYSA-N	InChI=1S/C2H2O4/c3-1(4)2(5)6/h(H,3,4)(H,5,6)	C(=O)(C(=O)O)O	90.0349	C2H2O4	HMDB0002329	971	C00209	[4923]		10377-62-5	CHEBI:16995	DB03902	Organic compounds	Organic acids and derivatives	Carboxylic acids and derivatives	Dicarboxylic acids and derivatives	Dicarboxylic acids and derivatives	ST001039
352	Palmitoleic Acid	Palmitoleic acid	SECPZKHBENQXJG-FPLPWBNLSA-N	InChI=1S/C16H30O2/c1-2-3-4-5-6-7-8-9-10-11-12-13-14-15-16(17)18/h7-8H,2-6,9-15H2,1H3,(H,17,18)/b8-7-	CCCCCC/C=C\CCCCCCCC(=O)O	254.409	C16H30O2	HMDB0003229	445638	C08362	[96, 31379, 360114, 391898]	LMFA01030056	373-49-9	CHEBI:28716		Organic compounds	Lipids and lipid-like molecules	Fatty Acyls	Fatty acids and conjugates	Long-chain fatty acids	ST001317
353	Phenethylamine	Phenylethylamine	BHHGXPLMPWCGHP-UHFFFAOYSA-N	InChI=1S/C8H11N/c9-7-6-8-4-2-1-3-5-8/h1-5H,6-7,9H2	C1=CC=C(C=C1)CCN	121.18	C8H11N	HMDB0012275	1001	C05332	[2005, 16890]		103-67-3	CHEBI:18397	DB04325	Organic compounds	Benzenoids	Benzene and substituted derivatives	Phenethylamines	Phenethylamines	ST001039
354	Phenol	Phenol	ISWSIDIOOBJBQZ-UHFFFAOYSA-N	InChI=1S/C6H6O/c7-6-4-2-1-3-5-6/h1-5,7H	C1=CC=C(C=C1)O	94.1115	C6H6O	HMDB0000228	996	C00146	[31889, 126400]		100790-31-6	CHEBI:15882	DB03255	Organic compounds	Benzenoids	Phenols	1-hydroxy-4-unsubstituted benzenoids	1-hydroxy-4-unsubstituted benzenoids	ST001048
355	Phenylpyruvic acid	Phenylpyruvic acid	BTNMPGBKDVTSJY-UHFFFAOYSA-N	InChI=1S/C9H8O3/c10-8(9(11)12)6-7-4-2-1-3-5-7/h1-5H,6H2,(H,11,12)	C1=CC=C(C=C1)CC(=O)C(=O)O	164.158	C9H8O3	HMDB0000205	997	C00166	[107909]		156-06-9	CHEBI:30851	DB03884	Organic compounds	Benzenoids	Benzene and substituted derivatives	Phenylpyruvic acid derivatives	Phenylpyruvic acid derivatives	ST001039
356	Phosphatidyl glycerol		ATBOMIWRCZXYSZ-XZBBILGWSA-N	InChI=1S/C40H75O10P/c1-3-5-7-9-11-13-15-17-18-20-22-24-26-28-30-32-40(44)50-38(36-49-51(45,46)48-34-37(42)33-41)35-47-39(43)31-29-27-25-23-21-19-16-14-12-10-8-6-4-2/h11,13,17-18,37-38,41-42H,3-10,12,14-16,19-36H2,1-2H3,(H,45,46)/b13-11+,18-17+	CCCCCCCCCCCCCCCC(=O)OCC(COP(=O)(O)OCC(CO)O)OC(=O)CCCCCCC/C=C/C/C=C/CCCCC	746.993	C40H75O10P		44566653							Organic compounds	Lipids and lipid-like molecules	Glycerophospholipids	Glycerophosphoglycerols	Phosphatidylglycerols	LT01
357	Phosphocholine	Choline phosphate	YHHSONZFOIEMCP-UHFFFAOYSA-O	InChI=1S/C5H14NO4P/c1-6(2,3)4-5-10-11(7,8)9/h4-5H2,1-3H3,(H-,7,8,9)/p+1	C[N+](C)(C)CCOP(=O)(O)O	184.15	C5H15NO4P	HMDB0001565	1014	C00588			3616-04-4	CHEBI:18132	DB03945	Organic compounds	Organic nitrogen compounds	Organonitrogen compounds	Quaternary ammonium salts	Cholines	ST001317
358	Pterin	Pterin	HNXQXTQTPAJEJL-UHFFFAOYSA-N	InChI=1S/C6H5N5O/c7-6-10-4-3(5(12)11-6)8-1-2-9-4/h1-2H,(H3,7,9,10,11,12)	C1=CN=C2C(=N1)C(=O)NC(=N2)N	163.137	C6H5N5O	HMDB0000802	135398660	C00715			100643-15-0	CHEBI:18265		Organic compounds	Organoheterocyclic compounds	Pteridines and derivatives	Pterins and derivatives	Pterins and derivatives	ST001048
359	Pyridoxal	Pyridoxal	RADKZDMFGJYCBB-UHFFFAOYSA-N	InChI=1S/C8H9NO3/c1-5-8(12)7(4-11)6(3-10)2-9-5/h2,4,10,12H,3H2,1H3	CC1=NC=C(C(=C1O)C=O)CO	167.162	C8H9NO3	HMDB0001545	1050	C00250	[316368]		65-22-5	CHEBI:17310	DB00147	Organic compounds	Organoheterocyclic compounds	Pyridines and derivatives	Pyridine carboxaldehydes	Pyridoxals and derivatives	ST001039
360	Pyridoxine	Pyridoxine	LXNHXLLTXMVWPM-UHFFFAOYSA-N	InChI=1S/C8H11NO3/c1-5-8(12)7(4-11)6(3-10)2-9-5/h2,10-12H,3-4H2,1H3	CC1=NC=C(C(=C1O)CO)CO	169.178	C8H11NO3	HMDB0000239	1054	C00314	[171823]		58-56-0	CHEBI:16709	DB00165	Organic compounds	Organoheterocyclic compounds	Pyridines and derivatives	Pyridoxines	Pyridoxines	ST001039
361	Quinic acid	Quinic acid	AAWZDTNXLSGCEK-LNVDRNJUSA-N	InChI=1S/C7H12O6/c8-3-1-7(13,6(11)12)2-4(9)5(3)10/h3-5,8-10,13H,1-2H2,(H,11,12)/t3-,4-,5?,7?/m1/s1	C1[C@H](C([C@@H](CC1(C(=O)O)O)O)O)O	192.167	C7H12O6		6508				77-95-2			Organic compounds	Organic oxygen compounds	Organooxygen compounds	Alcohols and polyols	Cyclic alcohols and derivatives	ST001039
362	Quinoline	Quinoline	SMWDFEZZVXVKRB-UHFFFAOYSA-N	InChI=1S/C9H7N/c1-2-6-9-8(4-1)5-3-7-10-9/h1-7H	C1=CC=C2C(=C1)C=CC=N2	129.159	C9H7N	HMDB0033731	7047	C06413			20214-07-7	CHEBI:17362		Organic compounds	Organoheterocyclic compounds	Quinolines and derivatives		Quinolines and derivatives	ST001039
363	Raffinose	Raffinose	MUPFEKGTMRGPLJ-ZQSKZDJDSA-N	InChI=1S/C18H32O16/c19-1-5-8(22)11(25)13(27)16(31-5)30-3-7-9(23)12(26)14(28)17(32-7)34-18(4-21)15(29)10(24)6(2-20)33-18/h5-17,19-29H,1-4H2/t5-,6-,7-,8+,9-,10-,11+,12+,13-,14-,15+,16+,17-,18+/m1/s1	C([C@@H]1[C@@H]([C@@H]([C@H]([C@H](O1)OC[C@@H]2[C@H]([C@@H]([C@H]([C@H](O2)O[C@]3([C@H]([C@@H]([C@H](O3)CO)O)O)CO)O)O)O)O)O)O)O	504.438	C18H32O16		439242	C00492	[3190]		17629-30-0	CHEBI:16634		Organic compounds	Organic oxygen compounds	Organooxygen compounds	Carbohydrates and carbohydrate conjugates	Oligosaccharides	ST001048
364	Resveratrol	Resveratrol	LUKBXSAWLPMMSZ-OWOJBTEDSA-N	InChI=1S/C14H12O3/c15-12-5-3-10(4-6-12)1-2-11-7-13(16)9-14(17)8-11/h1-9,15-17H/b2-1+	C1=CC(=CC=C1/C=C/C2=CC(=CC(=C2)O)O)O	228.247	C14H12O3	HMDB0003747	445154	C03582	[104102]	LMPK13090005	31100-06-8	CHEBI:27881	DB02709	Organic compounds	Phenylpropanoids and polyketides	Stilbenes		Stilbenes	ST001048
365	Ribose-5-phosphate	Ribose 5-phosphate	PPQRONHOSHZGFQ-LMVFSUKVSA-N	InChI=1S/C5H11O8P/c6-1-3(7)5(9)4(8)2-13-14(10,11)12/h1,3-5,7-9H,2H2,(H2,10,11,12)/t3-,4+,5-/m0/s1	C([C@H]([C@H]([C@H](C=O)O)O)O)OP(=O)(O)O	230.11	C5H11O8P		77982				3615-55-2	CHEBI:17797		Organic compounds	Organic oxygen compounds	Organooxygen compounds	Carbohydrates and carbohydrate conjugates	Monosaccharides	ST001039
366	S-adenosyl-L-homocysteine	S-Adenosylhomocysteine	ZJUKTBDSGOFHSH-WFMPWKQPSA-N	InChI=1S/C14H20N6O5S/c15-6(14(23)24)1-2-26-3-7-9(21)10(22)13(25-7)20-5-19-8-11(16)17-4-18-12(8)20/h4-7,9-10,13,21-22H,1-3,15H2,(H,23,24)(H2,16,17,18)/t6-,7+,9+,10+,13+/m0/s1	C1=NC(=C2C(=N1)N(C=N2)[C@H]3[C@@H]([C@@H]([C@H](O3)CSCC[C@@H](C(=O)O)N)O)O)N	384.412	C14H20N6O5S	HMDB0000939	439155	C00021			75899-14-8	CHEBI:16680		Organic compounds	Nucleosides, nucleotides, and analogues	5'-deoxyribonucleosides	5'-deoxy-5'-thionucleosides	5'-deoxy-5'-thionucleosides	ST001048
367	Sarcosine	Sarcosine	FSYKKLYZXJSNPZ-UHFFFAOYSA-N	InChI=1S/C3H7NO2/c1-4-2-3(5)6/h4H,2H2,1H3,(H,5,6)	CNCC(=O)O	89.0932	C3H7NO2	HMDB0000271	1088	C00213	[170824]		107-97-1	CHEBI:15611	DB12519	Organic compounds	Organic acids and derivatives	Carboxylic acids and derivatives	Amino acids, peptides, and analogues	Amino acids and derivatives	ST001048
368	S-budesonide		AHBITDWKGYOVSC-PYWCVAJSSA-N	InChI=1S/C25H36O6/c1-4-5-21(30)31-20-11-17-16-7-6-14-10-15(27)8-9-24(14,2)22(16)18(28)12-25(17,3)23(20)19(29)13-26/h8-10,16-18,20-23,26,28,30H,4-7,11-13H2,1-3H3/t16-,17-,18-,20?,21?,22+,23-,24-,25-/m0/s1	CCCC(O)OC1C[C@H]2[C@@H]3CCC4=CC(=O)C=C[C@@]4([C@H]3[C@H](C[C@@]2([C@H]1C(=O)CO)C)O)C	432.551	C25H36O6		45358288				51333-22-3			Organic compounds	Lipids and lipid-like molecules	Steroids and steroid derivatives	Hydroxysteroids	21-hydroxysteroids	ST001317
369	Serotonin	Serotonin	QZAYGJVTTNCVMB-UHFFFAOYSA-N	InChI=1S/C10H12N2O/c11-4-3-7-6-12-10-2-1-8(13)5-9(7)10/h1-2,5-6,12-13H,3-4,11H2	C1=CC2=C(C=C1O)C(=CN2)CCN	176.215	C10H12N2O	HMDB0000259	5202	C00780	[289, 364413]		50-67-9	CHEBI:28790	DB08839	Organic compounds	Organoheterocyclic compounds	Indoles and derivatives	Tryptamines and derivatives	Serotonins	ST001039
370	Shikimic acid	Shikimic acid	JXOHGGNKMLTUBP-HSUXUTPPSA-N	InChI=1S/C7H10O5/c8-4-1-3(7(11)12)2-5(9)6(4)10/h1,4-6,8-10H,2H2,(H,11,12)/t4-,5-,6-/m1/s1	C1[C@H]([C@@H]([C@@H](C=C1C(=O)O)O)O)O	174.151	C7H10O5	HMDB0003070	8742	C00493	[286, 16626]		138-59-0	CHEBI:16119		Organic compounds	Organic oxygen compounds	Organooxygen compounds	Alcohols and polyols	Cyclic alcohols and derivatives	ST001039
371	Sphingosine	Sphingosine	WWUZIQQURGPMPG-KRWOKUGFSA-N	InChI=1S/C18H37NO2/c1-2-3-4-5-6-7-8-9-10-11-12-13-14-15-18(21)17(19)16-20/h14-15,17-18,20-21H,2-13,16,19H2,1H3/b15-14+/t17-,18+/m0/s1	CCCCCCCCCCCCC/C=C/[C@H]([C@H](CO)N)O	299.493	C18H37NO2		5280335	C00319	[66329, 126903]	LMSP01010001	123-78-4	CHEBI:16393		Organic compounds	Organic nitrogen compounds	Organonitrogen compounds	Amines	Alkanolamines	LT04
372	Stachyose	Stachyose	UQZIYBXSHAGNOE-XNSRJBNMSA-N	InChI=1S/C24H42O21/c25-1-6-10(28)14(32)17(35)21(41-6)39-3-8-11(29)15(33)18(36)22(42-8)40-4-9-12(30)16(34)19(37)23(43-9)45-24(5-27)20(38)13(31)7(2-26)44-24/h6-23,25-38H,1-5H2/t6-,7-,8-,9-,10+,11+,12-,13-,14+,15+,16+,17-,18-,19-,20+,21+,22+,23-,24+/m1/s1	C([C@@H]1[C@@H]([C@@H]([C@H]([C@H](O1)OC[C@@H]2[C@@H]([C@@H]([C@H]([C@H](O2)OC[C@@H]3[C@H]([C@@H]([C@H]([C@H](O3)O[C@]4([C@H]([C@@H]([C@H](O4)CO)O)O)CO)O)O)O)O)O)O)O)O)O)O	666.579	C24H42O21	HMDB0003553	439531	C01613			10094-58-3	CHEBI:17164		Organic compounds	Organic oxygen compounds	Organooxygen compounds	Carbohydrates and carbohydrate conjugates	Oligosaccharides	ST001039
373	Steroid O-sulfate		KFFRVXQLZSOXIX-UHFFFAOYSA-N	InChI=1S/C18H24O4S/c1-18-9-2-3-17(18)16-6-4-12-11-13(22-23(19,20)21)5-7-14(12)15(16)8-10-18/h5,7,11,15-17H,2-4,6,8-10H2,1H3,(H,19,20,21)	CC12CCCC1C3CCC4=C(C3CC2)C=CC(=C4)OS(=O)(=O)O	336.448	C18H24O4S		439761	C02590				CHEBI:16158		Organic compounds	Lipids and lipid-like molecules	Steroids and steroid derivatives	Sulfated steroids	Sulfated steroids	LT01
374	Taurodeoxycholic acid	Taurodeoxycholic acid	AWDRATDZQPNJFN-VAYUFCLWSA-N	InChI=1S/C26H45NO6S/c1-16(4-9-24(30)27-12-13-34(31,32)33)20-7-8-21-19-6-5-17-14-18(28)10-11-25(17,2)22(19)15-23(29)26(20,21)3/h16-23,28-29H,4-15H2,1-3H3,(H,27,30)(H,31,32,33)/t16-,17-,18-,19+,20-,21+,22+,23+,25+,26-/m1/s1	C[C@H](CCC(=O)NCCS(=O)(=O)O)[C@H]1CC[C@@H]2[C@@]1([C@H](C[C@H]3[C@H]2CC[C@H]4[C@@]3(CC[C@H](C4)O)C)O)C	499.706	C26H45NO6S	HMDB0000896	2733768			LMST05040013	516-50-7	CHEBI:9410		Organic compounds	Lipids and lipid-like molecules	Steroids and steroid derivatives	Bile acids, alcohols and derivatives	Taurinated bile acids and derivatives	ST001317
375	Tenamfetamine	3,4-Methylenedioxyamphetamine	NGBBVGZWCFBOGO-UHFFFAOYSA-N	InChI=1S/C10H13NO2/c1-7(11)4-8-2-3-9-10(5-8)13-6-12-9/h2-3,5,7H,4,6,11H2,1H3	CC(CC1=CC2=C(C=C1)OCO2)N	179.216	C10H13NO2	HMDB0041931	1614				4764-17-4		DB01509	Organic compounds	Organoheterocyclic compounds	Benzodioxoles		Benzodioxoles	LT05
376	Tetrahydrocortisol	Tetrahydrocortisol	AODPIQQILQLWGS-GXBDJPPSSA-N	InChI=1S/C21H34O5/c1-19-7-5-13(23)9-12(19)3-4-14-15-6-8-21(26,17(25)11-22)20(15,2)10-16(24)18(14)19/h12-16,18,22-24,26H,3-11H2,1-2H3/t12-,13-,14+,15+,16+,18-,19+,20+,21+/m1/s1	C[C@]12CC[C@H](C[C@H]1CC[C@@H]3[C@@H]2[C@H](C[C@]4([C@H]3CC[C@@]4(C(=O)CO)O)C)O)O	366.492	C21H34O5		5864	C05472		LMST02030143	53-02-1	CHEBI:28320		Organic compounds	Lipids and lipid-like molecules	Steroids and steroid derivatives	Hydroxysteroids	21-hydroxysteroids	ST001039
377	Theobromine	Theobromine	YAPQBXQYLJRXSA-UHFFFAOYSA-N	InChI=1S/C7H8N4O2/c1-10-3-8-5-4(10)6(12)9-7(13)11(5)2/h3H,1-2H3,(H,9,12,13)	CN1C=NC2=C1C(=O)NC(=O)N2C	180.164	C7H8N4O2	HMDB0002825	5429	C07480			519-41-5	CHEBI:28946	DB01412	Organic compounds	Organoheterocyclic compounds	Imidazopyrimidines	Purines and purine derivatives	Pyrrolidinylpyridines	HMDB
378	Theophylline	Theophylline	ZFXYFBGIUFBOJW-UHFFFAOYSA-N	InChI=1S/C7H8N4O2/c1-10-5-4(8-3-9-5)6(12)11(2)7(10)13/h3H,1-2H3,(H,8,9)	CN1C2=C(C(=O)N(C1=O)C)NC=N2	180.164	C7H8N4O2	HMDB0001889	2153	C07130			22055-22-7	CHEBI:28177	DB00277	Organic compounds	Organoheterocyclic compounds	Imidazopyrimidines	Purines and purine derivatives	Tryptamines and derivatives	HMDB
379	Thymine	Thymine	RWQNBRDOKXIBIV-UHFFFAOYSA-N	InChI=1S/C5H6N2O2/c1-3-2-6-5(9)7-4(3)8/h2H,1H3,(H2,6,7,8,9)	CC1=CNC(=O)NC1=O	126.114	C5H6N2O2	HMDB0000262	1135	C00178	[1692]		2792-47-4	CHEBI:17821	DB03462	Organic compounds	Organoheterocyclic compounds	Diazines	Pyrimidines and pyrimidine derivatives	Hydroxypyrimidines	ST001048
380	Tiglylglycine	Tiglylglycine	WRUSVQOKJIDBLP-HWKANZROSA-N	InChI=1S/C7H11NO3/c1-3-5(2)7(11)8-4-6(9)10/h3H,4H2,1-2H3,(H,8,11)(H,9,10)/b5-3+	C/C=C(\C)/C(=O)NCC(=O)O	157.167	C7H11NO3	HMDB0000959	6441567				35842-45-6	CHEBI:73018		Organic compounds	Organic acids and derivatives	Carboxylic acids and derivatives	Amino acids, peptides, and analogues	Amino acids and derivatives	LT01
381	Tretinoin	Retinoic acid	SHGAZHPCJJPHSC-YCNIQYBTSA-N	InChI=1S/C20H28O2/c1-15(8-6-9-16(2)14-19(21)22)11-12-18-17(3)10-7-13-20(18,4)5/h6,8-9,11-12,14H,7,10,13H2,1-5H3,(H,21,22)/b9-6+,12-11+,15-8+,16-14+	CC1=C(C(CCC1)(C)C)/C=C/C(=C/C=C/C(=C/C(=O)O)/C)/C	300.442	C20H28O2	HMDB0001852	444795	C00777		LMPR01090019	187175-63-9	CHEBI:15367		Organic compounds	Lipids and lipid-like molecules	Prenol lipids	Retinoids	Retinoids	ST001039
382	Trimethylamine	Trimethylamine	GETQZCLCWQTVFV-UHFFFAOYSA-N	InChI=1S/C3H9N/c1-4(2)3/h1-3H3	CN(C)C	59.1104	C3H9N	HMDB0000906	1146	C00565			13960-80-0	CHEBI:18139		Organic compounds	Organic nitrogen compounds	Organonitrogen compounds	Amines	Tertiary amines	ST001048
383	Trimethylamine oxide	Trimethylamine N-oxide	UYPYRKYUKCHHIB-UHFFFAOYSA-N	InChI=1S/C3H9NO/c1-4(2,3)5/h1-3H3	C[N+](C)(C)[O-]	75.1098	C3H9NO	HMDB0000925	1145	C01104			1184-78-7	CHEBI:15724		Organic compounds	Organic nitrogen compounds	Organonitrogen compounds	Aminoxides	Trialkyl amine oxides	LT03
384	Tryptophanol		UDQCRUSSQAXPJY-VIFPVBQESA-N	InChI=1S/C11H14N2O/c12-9(7-14)5-8-6-13-11-4-2-1-3-10(8)11/h1-4,6,9,13-14H,5,7,12H2/t9-/m0/s1	C1=CC=C2C(=C1)C(=CN2)C[C@@H](CO)N	190.242	C11H14N2O		6951149				2899-29-8			Organic compounds	Organoheterocyclic compounds	Indoles and derivatives	Indoles	3-alkylindoles	ST001039
385	Tyramine	Tyramine	DZGWFCGJZKJUFP-UHFFFAOYSA-N	InChI=1S/C8H11NO/c9-6-5-7-1-3-8(10)4-2-7/h1-4,10H,5-6,9H2	C1=CC(=CC=C1CCN)O	137.179	C8H11NO	HMDB0000306	5610	C00483	[17381]		154375-43-6	CHEBI:15760		Organic compounds	Benzenoids	Benzene and substituted derivatives	Phenethylamines	Phenethylamines	LT04
386	Uridine	Uridine	DRTQHJPVMGBUCF-XVFCMESISA-N	InChI=1S/C9H12N2O6/c12-3-4-6(14)7(15)8(17-4)11-2-1-5(13)10-9(11)16/h1-2,4,6-8,12,14-15H,3H2,(H,10,13,16)/t4-,6-,7-,8-/m1/s1	C1=CN(C(=O)NC1=O)[C@H]2[C@@H]([C@@H]([C@H](O2)CO)O)O	244.201	C9H12N2O6	HMDB0000296	6029	C00299	[14815, 4705, 145465, 341685, 378301, 379772]		58-96-8	CHEBI:16704	DB02745	Organic compounds	Nucleosides, nucleotides, and analogues	Pyrimidine nucleosides		Pyrimidine nucleosides	ST001039
387	Uridine Monophosphate	UMP	DJJCXFVJDGTHFX-XVFCMESISA-N	InChI=1S/C9H13N2O9P/c12-5-1-2-11(9(15)10-5)8-7(14)6(13)4(20-8)3-19-21(16,17)18/h1-2,4,6-8,13-14H,3H2,(H,10,12,15)(H2,16,17,18)/t4-,6-,7-,8-/m1/s1	C1=CN(C(=O)NC1=O)[C@H]2[C@@H]([C@@H]([C@H](O2)COP(=O)(O)O)O)O	324.182	C9H13N2O9P	HMDB0000288	6030	C00105			27416-86-0	CHEBI:16695		Organic compounds	Nucleosides, nucleotides, and analogues	Pyrimidine nucleotides	Pyrimidine ribonucleotides	Tryptamines and derivatives	ST001048
388	Urocanic acid	Urocanic acid	LOIYMIARKYCTBW-OWOJBTEDSA-N	InChI=1S/C6H6N2O2/c9-6(10)2-1-5-3-7-4-8-5/h1-4H,(H,7,8)(H,9,10)/b2-1+	C1=C(NC=N1)/C=C/C(=O)O	138.124	C6H6N2O2	HMDB0000301	736715	C00785	[111728]		104-98-3	CHEBI:27248	DB01971	Organic compounds	Organoheterocyclic compounds	Azoles	Imidazoles	Substituted imidazoles	ST001039
389	Ursodeoxycholic acid	Ursodeoxycholic acid	RUDATBOHQWOJDD-UZVSRGJWSA-N	InChI=1S/C24H40O4/c1-14(4-7-21(27)28)17-5-6-18-22-19(9-11-24(17,18)3)23(2)10-8-16(25)12-15(23)13-20(22)26/h14-20,22,25-26H,4-13H2,1-3H3,(H,27,28)/t14-,15+,16-,17-,18+,19+,20+,22+,23+,24-/m1/s1	C[C@H](CCC(=O)O)[C@H]1CC[C@@H]2[C@@]1(CC[C@H]3[C@H]2[C@H](C[C@H]4[C@@]3(CC[C@H](C4)O)C)O)C	392.573	C24H40O4		31401	C07880		LMST04010033	128-13-2	CHEBI:9907	DB01586	Organic compounds	Lipids and lipid-like molecules	Steroids and steroid derivatives	Bile acids, alcohols and derivatives	Hydroxy bile acids, alcohols and derivatives	ST001317
390	Valine	Valine	KZSNJWFQEVHDMF-BYPYZUCNSA-N	InChI=1S/C5H11NO2/c1-3(2)4(6)5(7)8/h3-4H,6H2,1-2H3,(H,7,8)/t4-/m0/s1	CC(C)[C@@H](C(=O)O)N	117.147	C5H11NO2	HMDB0000883	6287	C00183	[3, 585, 34069, 378468]		146548-59-6	CHEBI:16414	DB00161	Organic compounds	Organic acids and derivatives	Carboxylic acids and derivatives	Amino acids, peptides, and analogues	Amino acids and derivatives	LT04
391	Xylitol	Ribitol	HEBKCHPVOIAQTA-NGQZWQHPSA-N	InChI=1S/C5H12O5/c6-1-3(8)5(10)4(9)2-7/h3-10H,1-2H2/t3-,4+,5?	C([C@H](C([C@H](CO)O)O)O)O	152.146	C5H12O5	HMDB0002917	6912		[5857]		1359164-11-6			Organic compounds	Organic oxygen compounds	Organooxygen compounds	Carbohydrates and carbohydrate conjugates	Sugar alcohols	LT05

## Sheet: Table S2
order	Name as ST001039 (study I)	Name as PubChem (Table S3, column 'Name')
1	1H-Indole-3-acetamide	Indole-3-acetamide
2	1-Methylhistamine	1-Methylhistamine
3	3-(2-Hydroxyphenyl)propanoic acid	2-Hydroxybenzenepropanoic acid
4	3,4-Dihydroxymandelic acid	3,4-Dihydroxymandelic acid
5	3-Hydroxyanthranilic acid	3-Hydroxyanthranilic acid
6	3-Hydroxymethylglutaric acid	Meglutol
7	3-Methoxytyrosine	3-Methoxytyrosine
8	4-Acetamidobutanoic acid	4-Acetamidobutyric acid
9	4-Guanidinobutanoic acid	4-Guanidinobutyric acid
10	4-Pyridoxic acid	4-Pyridoxic acid
11	5-Hydroxyindoleacetic acid	5-Hydroxyindole-3-acetic acid
12	5-Hydroxy-tryptophan	5-Hydroxytryptophan
13	6-Hydroxynicotinic acid	6-Hydroxynicotinic acid
14	6-Methylmercaptopurine	6-Methylmercaptopurine
15	Acetylaspartic acid	N-Acetyl-L-aspartic acid
16	Acetylcarnitine	Acetyl-L-carnitine
17	Acetylglycine	N-Acetylglycine
18	Acetylleucine	Acetylleucine
19	Acetylneuraminic acid	N-Acetyl-Neuraminic Acid
20	Aconitic acid	cis-Aconitic acid
21	Allantoin	Allantoin
22	Allicin	Allicin
23	Alpha-acetyllysine	alpha-Acetyllysine
24	Aminoadipic acid	2-Aminohexanedioic acid
25	Arachidic acid	Arachidic Acid
26	Aspartic acid	Aspartic Acid
27	Benzylamine	Benzylamine
28	Bilirubin	Bilirubin
29	Cadaverine	Cadaverine
30	Caffeic acid	Caffeic Acid
31	Caffeine	Caffeine
32	Caprylic acid	Octanoic acid
33	CAR 12:0	O-dodecanoylcarnitine
34	Carnitine	Carnitine
35	Cinnamaldehyde	Cinnamaldehyde
36	Citramalic acid	Citramalic acid
37	Cortisol	Hydrocortisone
38	Creatine	Creatine
39	Creatinine	creatinine
40	Cyclic AMP	Adenosine cyclic phosphate
41	Cystathionine	Cystathionine
42	Cystine	Cystine
43	Cytidine	Cytidine
44	Cytosine	Cytosine
45	Diaminopimelic acid	2,6-Diaminopimelic acid
46	Dihydroxyacetophenone	2,2-Dihydroxy-1-phenylethanone
47	DL-Homocystine	DL-Homocystine
48	Docosahexaenoic acid	Doconexent
49	Dopamine	Dopamine
50	Formylmethionine	N-Formylmethionine
51	Gamma-Linolenic acid	gamma-Linolenic acid
52	Gluconic acid	Gluconic Acid
53	Glutamic acid	Glutamic Acid
54	Glutamine	Glutamine
55	Glyceric acid	Glyceric acid
56	Glycerophosphoric acid	Glycerophosphoric acid
57	Glycocholic acid	Glycocholic acid
58	Guanidinosuccinic acid	Guanidinosuccinic acid
59	Guanidoacetic acid	Glycocyamine
60	Guanine	Guanine
61	Gulonolactone	D-Gulono-1,4-lactone
62	Heptadecanoic acid	Heptadecanoic acid
63	Hippuric acid	Hippuric Acid
64	Histamine	Histamine
65	Histidine	Histidine
66	Homocysteine	L-Homocysteine
67	Homogentisic acid	Homogentisic acid
68	Hypotaurine	Hypotaurine
69	Hypoxanthine	Hypoxanthine
70	Imidazoleacetic acid	Imidazoleacetic acid
71	Indole	Indole
72	Indoleacetaldehyde	2-(1H-indol-3-yl)acetaldehyde
73	Indoleacetic acid	Indole-3-acetic acid
74	Kynurenic acid	Kynurenic acid
75	Kynurenine	Kynurenine
76	Lysine	Lysine
77	Melatonin	Melatonin
78	Methionine	Methionine
79	Methoxytyramine	4-(2-Aminoethyl)-2-methoxyphenol
80	Methyl jasmonate	Methyl jasmonate
81	Methylcytosine	1-Methylcytosine
82	Methylhistamine	1H-Imidazole-4-ethanamine, N-methyl-
83	Mevalonic acid	Mevalonic acid
84	N6,N6,N6-Trimethyl-L-lysine	N6,N6,N6-Trimethyl-L-lysine
85	N-Acetylcysteine	Acetylcysteine
86	N-Acetyl-L-phenylalanine	Afalanine
87	N-Acetylputrescine	N-acetylputrescine
88	N-Acetylserotonin	N-Acetyl-5-hydroxytryptamine
89	N-Alpha-acetyllysine	N-Alpha-acetyllysine
90	Nicotine	Nicotine
91	N-Methylhistidine	N-Methyl-L-histidine
92	N-Methyltryptamine	N-Methyltryptamine
93	Ornithine	L-ornithine
94	Oxalic acid	Oxalic Acid
95	Oxoadipic acid	2-Oxoadipic acid
96	Oxoglutaric acid	2-Oxoglutaric acid
97	Palmitic acid	Palmitic Acid
98	Pantothenic acid	Pantothenic Acid
99	Phenylacetic acid	Phenylacetic Acid
100	Phenylalanine	Phenylalanine
101	Phenylethylamine	Phenethylamine
102	Phenylpyruvic acid	Phenylpyruvic acid
103	Pimelic acid	Pimelic acid
104	Pipecolic acid	Pipecolic acid
105	Pyridoxal	Pyridoxal
106	Pyridoxine	Pyridoxine
107	Quinaldic acid	Quinoline-2-carboxylic acid
108	Quinic acid	Quinic acid
109	Quinoline	Quinoline
110	Retinoic acid	Tretinoin
111	Rhamnose	L-Rhamnose
112	Ribose 5-phosphate	Ribose-5-phosphate
113	S-Carboxymethyl-L-cysteine	S-Carboxymethylcysteine
114	Serine	Serine
115	Serotonin	Serotonin
116	Shikimic acid	Shikimic acid
117	Stachyose	Stachyose
118	Stearic acid	Stearic Acid
119	Suberic acid	Suberic acid
120	Taurine	Taurine
121	Tetrahydrocortisol	Tetrahydrocortisol
122	trans-Ferulic acid	Ferulic acid
123	Trigonelline	Trigonelline
124	Tryptamine	Tryptamine
125	Tryptophan	Tryptophan
126	Tryptophanamide	L-Tryptophanamide
127	Tryptophanol	Tryptophanol
128	Tyrosine	Tyrosine
129	Uracil	Uracil
130	Ureidopropionic acid	3-Ureidopropionic acid
131	Uric acid	Uric Acid
132	Uridine	Uridine
133	Urocanic acid	Urocanic acid
134	Vanillylmandelic acid	Vanillylmandelic acid
135	Xanthine	Xanthine

## Sheet: Table S3
order	Name as ST001048 (study II)	Name as PubChem (Table S3, column 'Name')
1	10-Hydroxydecanoate	10-Hydroxydecanoic acid
2	1-Aminocyclopropanecarboxylate	1-Aminocyclopropanecarboxylic acid
3	1-Methyladenosine	1-Methyladenosine
4	1-Methyl-L-Histidine	1-Methyl-L-histidine
5	1-Methylnicotinamide	1-Methylnicotinamide
6	1-Methyluric Acid	1-Methyluric acid
7	2,3-Dihydroxybenzoate	2,3-Dihydroxybenzoic acid
8	2-Aminophenol	2-Aminophenol
9	2-Deoxy-D-Glucose	2-deoxy-D-glucose
10	2-Hydroxy-4-(Methylthio)Butanoate	2-Hydroxy-4-(methylthio)butyric acid
11	2-Hydroxybutyrate	(S)-2-Hydroxybutyric acid
12	2-Hydroxyphenylacetate	2-Hydroxyphenylacetic acid
13	2-Hydroxypyridine	2-Hydroxypyridine
14	2-Methylglutarate	2-Methylglutaric acid
15	2-Methylmaleate	Citraconic acid
16	2-Oxobutanoate	2-Oxobutanoic acid
17	2-Quinolinecarboxylate	Quinoline-2-carboxylic acid
18	3-(2-Hydroxyphenyl)Propanoate	2-Hydroxybenzenepropanoic acid
19	3-(4-Hydroxyphenyl)Pyruvate	4-Hydroxyphenylpyruvic acid
20	3,4-Dihydroxybenzoate	3,4-Dihydroxybenzoic acid
21	3-Amino-4-Hydroxybenzoate	3-Amino-4-hydroxybenzoic acid
22	3-Amino-5-Hydroxybenzoate	3-Amino-5-hydroxybenzoic acid
23	3-Hydroxy-3-Methylglutaryl-Coa	HMG-CoA
24	3-Hydroxyanthranilic acid	3-Hydroxyanthranilic acid
25	3-Hydroxybenzoate	3-Hydroxybenzoic acid
26	3-Methoxy-4-Hydroxymandelate	Vanillylmandelic acid
27	3-Methoxytyramine	4-(2-Aminoethyl)-2-methoxyphenol
28	3-Methoxytyrosine	3-Methoxytyrosine
29	3-Methyl-2-Oxindole	3-Methyloxindole
30	3-Methyl-2-Oxovalerate	3-Methyl-2-oxovaleric acid
31	3-Methylglutarate	3-Methylglutaric acid
32	3-methylhistamine	3-Methylhistamine
33	3-Nitro-L-Tyrosine	3-Nitro-L-tyrosine
34	4-Acetamidobutanoate	4-Acetamidobutyric acid
35	4-Aminobenzoate	4-Aminobenzoic acid
36	4-Coumarate	p-Coumaric acid
37	4-Guanidinobutanoate	4-Guanidinobutyric acid
38	4-Hydroxybenzaldehyde	4-Hydroxybenzaldehyde
39	4-Hydroxybenzoate	4-Hydroxybenzoic acid
40	4-Imidazoleacetate	Imidazoleacetic acid
41	4-Pyridoxic acid	4-Pyridoxic acid
42	4-Quinolinecarboxylate	Quinoline-4-carboxylic acid
43	5-aminolevulinic acid	Aminolevulinic acid
44	5-Hydroxylysine	5-Hydroxylysine
45	5-Hydroxytryptophan	5-Hydroxytryptophan
46	5-Methylcytosine	5-Methylcytosine
47	6-Carboxyhexanoate	Pimelic acid
48	6-Hydroxynicotinate	6-Hydroxynicotinic acid
49	Acetaminophen	Acetaminophen
50	Acetyl-L-Leucine	Acetylleucine
51	Adenine	Adenine
52	Adenosine	Adenosine
53	Adenosine 2',3'-Cyclic Phosphate	Adenosine 2',3'-cyclic phosphate
54	Adipate	Adipic Acid
55	Allantoin	Allantoin
56	Aminoadipate	2-Aminohexanedioic acid
57	Aminocaproate	Aminocaproic acid
58	Aniline-2-Sulfonate	2-Aminobenzenesulfonic acid
59	Anserine	Anserine
60	Anthranilate	Anthranilic acid
61	Asparagine	Asparagine
62	Asymmetrical dimethylarginine	N,N-dimethylarginine
63	Azelate	Azelaic Acid
64	Benzylamine	Benzylamine
65	Biopterin	D-Biopterin
66	Biotin	Biotin
67	Bisphenol S	4,4'-Sulfonyldiphenol
68	Butyl Paraben	Butylparaben
69	Caffeate	Caffeic Acid
70	Caffeine	Caffeine
71	Caprylate	Octanoic acid
72	Carnitine	Carnitine
73	Carnosine	Carnosine
74	Cholate	Cholic acid
75	Choline	Choline
76	cis-4-hydroxy-D-proline	cis-4-Hydroxy-D-proline
77	Cis-Resveratrol	(Z)-resveratrol
78	Citrulline	Citrulline
79	Cortisol	Hydrocortisone
80	Cortisol 21-Acetate	Hydrocortisone acetate
81	Cortisone	Cortisone
82	Cotinine	Cotinine
83	Cotinine N-oxide	cotinine N-oxide
84	Creatinine	creatinine
85	Cyclic AMP	Adenosine cyclic phosphate
86	Cyclic GMP	Cyclic GMP
87	Cystathionine	Cystathionine
88	Cytidine	Cytidine
89	Cytidine 2',3'-Cyclic Phosphate	Cytidine 2',3'-cyclic phosphate
90	Cytosine	Cytosine
91	Deoxycarnitine	4-Trimethylammoniobutanoate
92	Deoxycholate	Deoxycholic Acid
93	Deoxycytidine	2'-Deoxycytidine
94	D-Glucuronolactone	Glucurolactone
95	Diethanolamine	Diethanolamine
96	Dihydrobiopterin	Dihydrobiopterin
97	Dihydrouracil	Dihydrouracil
98	Dihydroxyacetone Phosphate	Dihydroxyacetone phosphate
99	Dimethylglycine	N,N-dimethylglycine
100	Dodecanedioic Acid	Dodecanedioic acid
101	D-Ornithine	D-ornithine
102	Ectoine	Ectoine
103	Estriol	Estriol
104	Ethylmalonate	Ethylmalonic acid
105	Ferulate	Ferulic acid
106	Galactitol	Galactitol
107	Galacturonate	alpha-D-GALACTURONIC ACID
108	Gluconate	Gluconic Acid
109	Glucose	D-Glucose
110	Glutarylcarnitine	Glutarylcarnitine
111	Glycine	Glycine
112	Glycochenodeoxycholate	Glycochenodeoxycholic acid
113	Glycocholate	Glycocholic acid
114	Guaiacol	Guaiacol
115	Guanidinoacetate	Glycocyamine
116	Guanidinosuccinate	Guanidinosuccinic acid
117	Guanine	Guanine
118	Guanosine	Guanosine
119	Hippurate	Hippuric Acid
120	Histamine	Histamine
121	Homogentisate	Homogentisic acid
122	Homovanillate	Homovanillic Acid
123	Hydroquinone	Hydroquinone
124	Hydroxykynurenine	3-Hydroxykynurenine
125	Hydroxyphenyllactate	2-Hydroxy-3-(4-hydroxyphenyl)propanoic acid
126	Indole-3-Acetamide	Indole-3-acetamide
127	Indole-3-Acetate	Indole-3-acetic acid
128	Indole-3-Carboxylic Acid	Indole-3-carboxylic acid
129	Indole-3-Ethanol	Tryptophol
130	Indoleacetaldehyde	2-(1H-indol-3-yl)acetaldehyde
131	Indoxyl Sulfate	Indoxyl sulfate
132	Inosine	Inosine
133	Inosine Monophosphate	Inosinic Acid
134	Itaconate	Itaconic acid
135	Kynurenic acid	Kynurenic acid
136	Kynurenine	Kynurenine
137	Lactose	beta-Lactose
138	L-Arginine	Arginine
139	Lauroylcarnitine	O-dodecanoylcarnitine
140	L-Cysteine	Cysteine
141	L-Cystine	Cystine
142	L-Histidine	Histidine
143	Lipoamide	Lipoamide
144	L-Leucine	Leucine
145	L-Lysine	Lysine
146	L-Methionine	Methionine
147	L-Phenylalanine	Phenylalanine
148	L-Proline	Proline
149	L-Serine	Serine
150	L-Tyrosine	Tyrosine
151	Lumichrome	Lumichrome
152	Malate	Malic Acid
153	Mandelate	Mandelic acid
154	m-Coumaric acid	3'-Hydroxycinnamic acid
155	MEP (Mono-ethyl phthalate)	Monoethyl phthalate
156	Methyl Paraben	Methylparaben
157	Methylpicolinate	Methyl picolinate
158	Methylthioadenosine	5'-Deoxy-5'-methylthioadenosine
159	Mevalolactone	4-Hydroxy-4-methyltetrahydro-2H-pyran-2-one
160	MMP (Mono-methyl phthalate)	2-(Methoxycarbonyl)benzoic acid
161	N,N,N-Trimethyllysine	N6,N6,N6-Trimethyl-L-lysine
162	N-Acetylasparagine	N-Acetylasparagine
163	N-Acetylaspartate	N-Acetyl-L-aspartic acid
164	N-Acetylcysteine	Acetylcysteine
165	N-Acetylglutamate	N-Acetyl-L-glutamic acid
166	N-Acetylmethionine	N-Acetyl-L-methionine
167	N-Acetylneuraminate	N-Acetyl-Neuraminic Acid
168	N-Acetylphenylalanine	Afalanine
169	N-Acetylproline	N-Acetyl-L-proline
170	N-Acetylputrescine	N-acetylputrescine
171	N-Acetylserine	N-Acetylserine
172	N-Acetyltryptophan	N-Acetyl-DL-tryptophan
173	N-Alpha-Acetyllysine	N-Alpha-acetyllysine
174	N-Formyl-L-Methionine	N-Formylmethionine
175	Nicotinamide	Nicotinamide
176	Nicotinic acid	Nicotinic acid
177	N-Methylglutamate	N-Methyl-L-glutamic acid
178	N-Methyltryptamine	N-Methyltryptamine
179	Norcotinine	Norcotinine
180	Normetanephrine	Normetanephrine
181	O-Acetylcarnitine	Acetyl-L-carnitine
182	Octopamine	Octopamine
183	Ophthalmate	Ophthalmic acid
184	Ornithine	L-ornithine
185	Orotate	Orotic acid
186	Oxoadipate	2-Oxoadipic acid
187	Oxoglutarate	2-Oxoglutaric acid
188	Palmitate	Palmitic Acid
189	Pantothenate	Pantothenic Acid
190	Paraxanthine	Paraxanthine
191	Phenol	Phenol
192	Phenylacetate	Phenylacetic Acid
193	Phenylacetylglutamine	Phenylacetylglutamine
194	Phenylethanolamine	2-Amino-1-phenylethanol
195	Phenylglycine	2-Amino-2-phenylacetic acid
196	P-Hydroxyphenylacetate	4-Hydroxyphenylacetic acid
197	Pipecolate	Pipecolic acid
198	Pregnenolone Sulfate	Pregnenolone sulfate
199	Pro-Gly	L-Prolylglycine
200	Pterin	Pterin
201	Pyroglutamate	L-Pyroglutamic acid
202	Raffinose	Raffinose
203	Riboflavin	Riboflavin
204	Rosmarinate	(S)-rosmarinic acid
205	S-Adenosylhomocysteine	S-adenosyl-L-homocysteine
206	Salicylate	Salicylic Acid
207	Salsolinol	Salsolinol
208	Sarcosine	Sarcosine
209	S-Carboxymethylcysteine	S-Carboxymethylcysteine
210	Sebacic Acid	Sebacic Acid
211	Sepiapterin	Sepiapterin
212	S-Hexyl-Glutathione	s-Hexylglutathione
213	Sorbate	Sorbic Acid
214	Stearic Acid	Stearic Acid
215	Suberate	Suberic acid
216	Succinate	Succinic acid
217	Sucrose	Sucrose
218	Taurine	Taurine
219	Thiopurine S-Methylether	6-Methylmercaptopurine
220	Thymine	Thymine
221	trans-3-hydroxycotinine	Hydroxycotinine
222	Trans-Resveratrol	Resveratrol
223	Trehalose	Trehalose
224	Trigonelline	Trigonelline
225	Trimethylamine	Trimethylamine
226	Tryptamine	Tryptamine
227	Tryptophan	Tryptophan
228	Uracil	Uracil
229	Ureidopropionate	3-Ureidopropionic acid
230	Uric acid	Uric Acid
231	Uridine Monophosphate	Uridine Monophosphate
232	Xanthine	Xanthine
233	Xanthosine	Xanthosine
234	Xanthurenate	Xanthurenic acid

## Sheet: Table S4
order	Name as ST001317 (study III)	Name as PubChem (Table S3, column 'Name')
1	10-Hydroxydecanoate	10-Hydroxydecanoic acid
2	1-Aminocyclopropanecarboxylic acid	1-Aminocyclopropanecarboxylic acid
3	1-Methyladenosine	1-Methyladenosine
4	1-Methyluric Acid	1-Methyluric acid
5	2-Aminoisobutyrate	2-Aminoisobutyric acid
6	2-Deoxy-D-Glucose	2-deoxy-D-glucose
7	2-Hydroxy-4-(Methylthio)Butanoate	2-Hydroxy-4-(methylthio)butyric acid
8	2-Hydroxybutyrate	(S)-2-Hydroxybutyric acid
9	2-Hydroxypyridine	2-Hydroxypyridine
10	2-Methylglutarate	2-Methylglutaric acid
11	2OH-MiBP (Mono(2-hydroxy-isobutyl)phthalate)	2-[(2-Hydroxy-2-methylpropoxy)carbonyl]benzoate
12	2-Undecanone	2-Undecanone
13	3-(2-Hydroxyphenyl)Propanoate	2-Hydroxybenzenepropanoic acid
14	3-Amino-4-Hydroxybenzoate	3-Amino-4-hydroxybenzoic acid
15	3-Hydroxyanthranilic acid	3-Hydroxyanthranilic acid
16	3-Hydroxybenzaldehyde	3-Hydroxybenzaldehyde
17	3-Hydroxybenzoate	3-Hydroxybenzoic acid
18	3-Methoxy-4-Hydroxymandelate	Vanillylmandelic acid
19	3-Methoxytyramine	4-(2-Aminoethyl)-2-methoxyphenol
20	3-Methyl-2-Oxindole	3-Methyloxindole
21	3-Methyl-2-Oxovalerate	3-Methyl-2-oxovaleric acid
22	3-Nitro-L-Tyrosine	3-Nitro-L-tyrosine
23	4-Acetamidobutanoate	4-Acetamidobutyric acid
24	4-Coumarate	p-Coumaric acid
25	4-Guanidinobutanoate	4-Guanidinobutyric acid
26	4-Hydroxy-4-(3-pyridyl)butanoic acid	4-Hydroxy-4-(3-pyridyl)-butanoic acid
27	4-Hydroxybenzoate	4-Hydroxybenzoic acid
28	4-Pyridoxic acid	4-Pyridoxic acid
29	4-Quinolinecarboxylate	Quinoline-4-carboxylic acid
30	5-Hydroxyindoleacetate	5-Hydroxyindole-3-acetic acid
31	6-Carboxyhexanoate	Pimelic acid
32	6-Hydroxynicotinate	6-Hydroxynicotinic acid
33	7-Methylguanine	7-Methylguanine
34	Adenosine 2',3'-Cyclic Phosphate	Adenosine 2',3'-cyclic phosphate
35	Alanine	Alanine
36	Allantoin	Allantoin
37	Aminoadipate	2-Aminohexanedioic acid
38	Arachidate	Arachidic Acid
39	Asparagine	Asparagine
40	Aspartate	Aspartic Acid
41	Azelate	Azelaic Acid
42	Beta-alanine methyl ester	Methyl 3-aminopropanoate
43	Betaine	Betaine
44	Biopterin	D-Biopterin
45	Bisphenol S	4,4'-Sulfonyldiphenol
46	Butyl Paraben	Butylparaben
47	Caffeine	Caffeine
48	Caprylate	Octanoic acid
49	Carnitine	Carnitine
50	Carnosine	Carnosine
51	Cholate	Cholic acid
52	Cholesterol Sulfate	Cholesterol sulfate
53	cis-4-hydroxy-D-proline	cis-4-Hydroxy-D-proline
54	Cis-Resveratrol	(Z)-resveratrol
55	Citrulline	Citrulline
56	Cortisol	Hydrocortisone
57	Cotinine N-oxide	cotinine N-oxide
58	Creatinine	creatinine
59	cx-MiDP (MCNP) (Mono(2,7-dimethyl-7-carboxyheptyl)...	Mono(7-carboxy-2-methyloctyl) phthalate
60	Cyclic AMP	Adenosine cyclic phosphate
61	Cyclic GMP	Cyclic GMP
62	D/L N-Acetylmannosamine	N-Acetyl-D-Mannosamine
63	Dehydroepiandrosterone Sulfate	Dehydroepiandrosterone sulfate
64	D-Glucuronolactone	Glucurolactone
65	Didecanoyl-Glycerophosphocholine	1,2-Didecanoyl-sn-glycero-3-phosphocholine
66	Dihydrouracil	Dihydrouracil
67	Dimethylglycine	N,N-dimethylglycine
68	Dodecanedioic acid	Dodecanedioic acid
69	Ectoine	Ectoine
70	Eicosapentaenoate	Icosapent
71	Erucate	Erucic Acid
72	Estriol	Estriol
73	Ethanolamine phosphate	2-Aminoethyl dihydrogen phosphate
74	Ethyl Paraben	Ethylparaben
75	Ethylmalonate	Ethylmalonic acid
76	Ferulate	Ferulic acid
77	Galactitol	Galactitol
78	Galacturonate	alpha-D-GALACTURONIC ACID
79	Gamma-aminobutyrate	Gamma-Aminobutyric Acid
80	Gluconate	Gluconic Acid
81	Glucose	D-Glucose
82	Glycochenodeoxycholate	Glycochenodeoxycholic acid
83	Glycocholate	Glycocholic acid
84	Glycolithocholic acid	Glycolithocholic acid
85	Guaiacol	Guaiacol
86	Guanine	Guanine
87	Guanosine	Guanosine
88	Heptadecanoate	Heptadecanoic acid
89	Hexadecanol	Cetyl Alcohol
90	Hippurate	Hippuric Acid
91	Homogentisate	Homogentisic acid
92	Homoserine	DL-Homoserine
93	Homovanillate	Homovanillic Acid
94	Hydroxyphenyllactate	2-Hydroxy-3-(4-hydroxyphenyl)propanoic acid
95	Hyocholic Acid	Hyocholic acid
96	Hyodeoxycholic acid	Hyodeoxycholic acid
97	Hypoxanthine	Hypoxanthine
98	Indole-3-Acetate	Indole-3-acetic acid
99	Indole-3-Carboxylic acid	Indole-3-carboxylic acid
100	Indole-3-Ethanol	Tryptophol
101	Indoxyl Sulfate	Indoxyl sulfate
102	Inosine	Inosine
103	Kynurenic acid	Kynurenic acid
104	Kynurenine	Kynurenine
105	Lactose	beta-Lactose
106	L-Arginine	Arginine
107	Laurate	Lauric Acid
108	L-Glutamic Acid	Glutamic Acid
109	Linoleate	Linoleic Acid
110	L-Isoleucine	l-Isoleucine
111	L-Leucine	Leucine
112	L-Lysine	Lysine
113	L-Phenylalanine	Phenylalanine
114	L-Proline	Proline
115	L-Serine	Serine
116	L-Tyrosine	Tyrosine
117	LysoPC(16:0)	1-Palmitoyl-sn-glycero-3-phosphocholine
118	LysoPC(18:0)	1-Octadecanoyl-sn-glycero-3-phosphocholine
119	Maleate	Maleic Acid
120	m-Coumaric acid	3'-Hydroxycinnamic acid
121	MECPP (Mono-(2-ethyl-5-carboxypentyl) phthalate)	2-Ethyl-5-carboxypentyl phthalate
122	MEHP (Mono-2-ethylhexyl phthalate)	2-(((2-Ethylhexyl)oxy)carbonyl)benzoic acid
123	MEP (Mono-ethyl phthalate)	Monoethyl phthalate
124	Methyl Vanillate	Methyl vanillate
125	Methylpicolinate	Methyl picolinate
126	Methylthioadenosine	5'-Deoxy-5'-methylthioadenosine
127	MiNP (Mono-isononyl phthalate)	Monoisononyl phthalate
128	Myristate	Myristic Acid
129	N6-(Delta2-Isopentenyl)-Adenine	N-(3-Methylbut-2-EN-1-YL)-9H-purin-6-amine
130	N-Acetylasparagine	N-Acetylasparagine
131	N-Acetylaspartate	N-Acetyl-L-aspartic acid
132	N-Acetylcysteine	Acetylcysteine
133	N-Acetylglutamate	N-Acetyl-L-glutamic acid
134	N-Acetylglycine	N-Acetylglycine
135	N-Acety-L-Leucine	Acetylleucine
136	N-Acetylneuraminate	N-Acetyl-Neuraminic Acid
137	N-Acetylphenylalanine	Afalanine
138	N-Acetyltryptophan	N-Acetyl-DL-tryptophan
139	Nicotine	Nicotine
140	Nicotinic acid	Nicotinic acid
141	N-Methyl-D-aspartic acid	N-methyl-D-aspartic acid
142	N-Methylglutamate	N-Methyl-L-glutamic acid
143	Norleucine	L-Norleucine
144	Norvaline	Norvaline
145	O-Acetylcarnitine	Acetyl-L-carnitine
146	Octopamine	Octopamine
147	OH-MiNP (7-OH-(Mono-methyl-octyl) phthalate)	1,2-Benzenedicarboxylic Acid 1-(7-Hydroxy-4-methyloctyl) Ester
148	Oleamide	Oleamide
149	Omega-Hydroxydodecanoate	12-Hydroxydodecanoic acid
150	Oxoadipate	2-Oxoadipic acid
151	Oxoglutarate	2-Oxoglutaric acid
152	Palmitate	Palmitic Acid
153	Palmitoleic acid	Palmitoleic Acid
154	Pantothenate	Pantothenic Acid
155	Phenylacetate	Phenylacetic Acid
156	Phenylacetylglutamine	Phenylacetylglutamine
157	Phosphorylcholine	Phosphocholine
158	Pipecolate	Pipecolic acid
159	Pregnenolone Sulfate	Pregnenolone sulfate
160	Riboflavin	Riboflavin
161	Rosmarinate	(S)-rosmarinic acid
162	Salicylate	Salicylic Acid
163	Salsolinol	Salsolinol
164	S-Budesonide	S-budesonide
165	S-Carboxymethylcysteine	S-Carboxymethylcysteine
166	Sebacic acid	Sebacic Acid
167	Sepiapterin	Sepiapterin
168	S-Hexyl-Glutathione	s-Hexylglutathione
169	Sorbate	Sorbic Acid
170	Stearic acid	Stearic Acid
171	Suberate	Suberic acid
172	Sucrose	Sucrose
173	Taurodeoxycholic acid	Taurodeoxycholic acid
174	Trehalose	Trehalose
175	Trigonelline	Trigonelline
176	Tryptophan	Tryptophan
177	Uracil	Uracil
178	Ureidopropionate	3-Ureidopropionic acid
179	Uric acid	Uric Acid
180	Ursodeoxycholic acid	Ursodeoxycholic acid
181	Xanthine	Xanthine
182	Xanthosine	Xanthosine
183	Xanthurenate	Xanthurenic acid

## Sheet: Table S5
order	Name as HMDB	Name as PubChem (Table S3, column 'Name')
1	1,3,7-Trimethyluric acid	1,3,7-Trimethyluric acid
2	1,3-Dimethyluric acid	1,3-Dimethyluric acid
3	1,7-Dimethyluric acid	1,7-Dimethyluric acid
4	1-Methylxanthine	1-Methylxanthine
5	11b-PGF2a	11-epi-Prostaglandin F2alpha
6	3-Chlorotyrosine	3-Chloro-L-tyrosine
7	3-Methylxanthine	3-Methylxanthine
8	7-Methylxanthine	7-Methylxanthine
9	Caffeine	Caffeine
10	Isoleucylproline	Isoleucyl-Proline
11	Paraxanthine	Paraxanthine
12	Theobromine	Theobromine
13	Theophylline	Theophylline

## Sheet: Table S6
order	Name as Literature Articles	Name as PubChem (Table S3, column 'Name')	Reference
1	13-L-hydroperoxylinoleic acid	13(S)-Hpode	LT05
2	1-Methylnicotinamide	1-Methylnicotinamide	LT02
2	1-Methylnicotinamide	1-Methylnicotinamide	LT03
3	2-hydroxybutanoic acid	2-Hydroxybutyric acid	LT04
4	3-(2-Hydroxyphenyl) propanoic acid	2-Hydroxybenzenepropanoic acid	LT05
5	3,4-dihydroxycinnamic acid	Caffeic Acid	LT04
6	3,4-Methylenedioxyamphetamine	Tenamfetamine	LT05
7	3-indoleacetic acid	Indole-3-acetic acid	LT01
8	3-methyluridine	3-Methyluridine	LT01
9	3-Methylxanthine	3-Methylxanthine	LT05
10	4-(4-deoxy-α-d-gluc-4-enuronosyl)-d-galacturonate	4-(4-deoxy-alpha-D-gluc-4-enosyluronic acid)-D-galacturonic acid	LT01
11	4-(Glutamylamino) butanoate	4-(Glutamylamino)butanoate	LT05
12	4-hydroxynonenal	4-Hydroxynonenal	LT01
13	5-hydroxy-l-tryptophan	5-hydroxy-L-tryptophan	LT01
14	5-methylcytosine	5-Methylcytosine	LT01
15	6-methyladenine	6-Methyladenine	LT01
16	acetylgalactosamine	N-Acetyl-D-Galactosamine	LT06
17	Allantoin	Allantoin	LT02
18	Anabasine	3-Piperidin-2-ylpyridine	LT05
19	aspartic acid	Aspartic Acid	LT06
20	Azelaic acid	Azelaic Acid	LT04
21	Baicalein	Baicalein	LT05
22	Citraconic acid	Citraconic acid	LT04
23	Cystine	Cystine	LT04
24	Cytosine	Cytosine	LT01
25	D-altrose	D-Altrose	LT04
26	Deoxyinosine	2'-Deoxyinosine	LT05
27	D-erythro-sphingosine	Sphingosine	LT04
28	D-glucuronic acid	D-Glucuronic Acid	LT05
29	Dihydrolipoate	Dihydrolipoic acid	LT05
30	Dimethylamine	Dimethylamine	LT02
31	Erythrose	D-Erythrose	LT04
32	Estriol-16-glucuronide	16-Glucuronide-estriol	LT05
33	Gentiobiose	beta-Gentiobiose	LT04
34	Gentisic acid	2,5-Dihydroxybenzoic acid	LT05
35	Glutaric acid	Glutaric acid	LT01
36	Guanidoacetic acid	Glycocyamine	LT02
36	Guanidoacetic acid	Glycocyamine	LT05
37	heptadecanoic acid	Heptadecanoic acid	LT06
38	Hydrocinnamic acid	3-Phenylpropionic acid	LT05
39	Hydroxykynurenine	3-Hydroxykynurenine	LT05
40	Hydroxyphenyllactic acid	2-Hydroxy-3-(4-hydroxyphenyl)propanoic acid	LT01
41	hypoxanthine	Hypoxanthine	LT06
42	Indole	Indole	LT01
43	Indole-3-acetamide	Indole-3-acetamide	LT01
44	Isoniazid	Isoniazid	LT05
45	L-3-phenyllactic acid	L-(-)-3-Phenyllactic acid	LT05
46	Lactamide	Lactamide	LT04
47	L-allothreonine	L-Allothreonine	LT04
48	Leucine	Leucine	LT04
49	Malonic acid	Malonic acid	LT04
50	Melezitose	Melezitose	LT05
51	Methionine	Methionine	LT04
52	Methyl tert-butyl ether	Methyl tert-butyl ether	LT05
53	N-acetylputrescine	N-acetylputrescine	LT01
54	N-acetylserotonin	N-Acetyl-5-hydroxytryptamine	LT05
55	N-acryloylglycine	N-Acryloylglycine	LT01
56	Palmitic acid	Palmitic Acid	LT05
57	Phosphatidyl glycerol	Phosphatidyl glycerol	LT01
58	Purine riboside	Nebularine	LT04
59	Pyroglutamic acid	L-Pyroglutamic acid	LT05
60	Ribitol	Xylitol	LT05
61	S-methyl-l-methionine	[(3S)-3-amino-3-carboxypropyl](dimethyl)sulfonium iodide	LT05
62	Stearic acid	Stearic Acid	LT04
62	stearic acid	Stearic Acid	LT06
63	Steroid O-sulfate	Steroid O-sulfate	LT01
64	Succinic acid	Succinic Acid	LT04
65	threitol	D-Threitol	LT06
66	Tiglylglycine	Tiglylglycine	LT01
67	TMAO	Trimethylamine oxide	LT03
68	Tyramine	Tyramine	LT04
69	Uric acid	Uric Acid	LT04
69	uric acid	Uric Acid	LT06
70	Valine	Valine	LT04
71	xanthosine	Xanthosine	LT06

## Sheet: Table S7
Enrichment Analysis Pathway - following the MDM strategy	total	expected	hits	Raw p	Holm p	FDR
Tryptophan Metabolism	60	4.69	13	0.000391	0.0383	0.0355
Beta-Alanine Metabolism	34	2.66	9	0.000725	0.0703	0.0355
Aspartate Metabolism	35	2.73	7	0.0153	1	0.384
Arginine and Proline Metabolism	53	4.14	9	0.0178	1	0.384
Urea Cycle	29	2.27	6	0.0208	1	0.384
Carnitine Synthesis	22	1.72	5	0.0235	1	0.384
Malate-Aspartate Shuttle	10	0.781	3	0.0369	1	0.517
Phenylalanine and Tyrosine Metabolism	28	2.19	5	0.0606	1	0.742
Glucose-Alanine Cycle	13	1.02	3	0.0742	1	0.795
Glycine and Serine Metabolism	59	4.61	8	0.0811	1	0.795
Ammonia Recycling	32	2.5	5	0.0972	1	0.816
Tyrosine Metabolism	72	5.62	9	0.0999	1	0.816
Purine Metabolism	74	5.78	9	0.114	1	0.86
Oxidation of Branched Chain Fatty Acids	26	2.03	4	0.139	1	0.97
Phenylacetate Metabolism	9	0.703	2	0.152	1	0.982
Spermidine and Spermine Biosynthesis	18	1.41	3	0.16	1	0.982
Lysine Degradation	30	2.34	4	0.202	1	1
Histidine Metabolism	43	3.36	5	0.24	1	1
Methylhistidine Metabolism	4	0.312	1	0.278	1	1
Caffeine Metabolism	24	1.88	3	0.287	1	1
Beta Oxidation of Very Long Chain Fatty Acids	17	1.33	2	0.389	1	1
Alanine Metabolism	17	1.33	2	0.389	1	1
Methionine Metabolism	43	3.36	4	0.437	1	1
Biotin Metabolism	8	0.625	1	0.48	1	1
Glutathione Metabolism	21	1.64	2	0.498	1	1
Betaine Metabolism	21	1.64	2	0.498	1	1
Valine, Leucine and Isoleucine Degradation	60	4.69	5	0.512	1	1
Homocysteine Degradation	9	0.703	1	0.521	1	1
Lactose Degradation	9	0.703	1	0.521	1	1
Glutamate Metabolism	49	3.83	4	0.543	1	1
Nicotinate and Nicotinamide Metabolism	37	2.89	3	0.564	1	1
Galactose Metabolism	38	2.97	3	0.583	1	1
Bile Acid Biosynthesis	65	5.08	5	0.587	1	1
Trehalose Degradation	11	0.859	1	0.593	1	1
Cysteine Metabolism	26	2.03	2	0.617	1	1
Phytanic Acid Peroxisomal Oxidation	26	2.03	2	0.617	1	1
Taurine and Hypotaurine Metabolism	12	0.938	1	0.625	1	1
Ketone Body Metabolism	13	1.02	1	0.655	1	1
Thyroid hormone synthesis	13	1.02	1	0.655	1	1
Mitochondrial Beta-Oxidation of Long Chain Saturated Fatty Acids	28	2.19	2	0.658	1	1
Warburg Effect	58	4.53	4	0.681	1	1
Pyrimidine Metabolism	59	4.61	4	0.694	1	1
Citric Acid Cycle	32	2.5	2	0.73	1	1
Amino Sugar Metabolism	33	2.58	2	0.746	1	1
Gluconeogenesis	35	2.73	2	0.775	1	1
Butyrate Metabolism	19	1.48	1	0.79	1	1
Mitochondrial Electron Transport Chain	19	1.48	1	0.79	1	1
Catecholamine Biosynthesis	20	1.56	1	0.807	1	1
Vitamin B6 Metabolism	20	1.56	1	0.807	1	1
Ubiquinone Biosynthesis	20	1.56	1	0.807	1	1
Riboflavin Metabolism	20	1.56	1	0.807	1	1
Lactose Synthesis	20	1.56	1	0.807	1	1
Pantothenate and CoA Biosynthesis	21	1.64	1	0.822	1	1
Transfer of Acetyl Groups into Mitochondria	22	1.72	1	0.836	1	1
Propanoate Metabolism	42	3.28	2	0.856	1	1
Estrone Metabolism	24	1.88	1	0.861	1	1
Fatty acid Metabolism	43	3.36	2	0.865	1	1
Glycerolipid Metabolism	25	1.95	1	0.872	1	1
Glycolysis	25	1.95	1	0.872	1	1
Plasmalogen Synthesis	26	2.03	1	0.883	1	1
Mitochondrial Beta-Oxidation of Short Chain Saturated Fatty Acids	27	2.11	1	0.892	1	1
Pterine Biosynthesis	29	2.27	1	0.909	1	1
Folate Metabolism	29	2.27	1	0.909	1	1
Starch and Sucrose Metabolism	31	2.42	1	0.923	1	1
Fatty Acid Elongation In Mitochondria	35	2.73	1	0.945	1	1
Fatty Acid Biosynthesis	35	2.73	1	0.945	1	1
Sphingolipid Metabolism	40	3.12	1	0.964	1	1
Steroid Biosynthesis	48	3.75	1	0.982	1	1
Arachidonic Acid Metabolism	69	5.39	1	0.997	1	1

## Sheet: Table S8
Enrichment Analysis Pathway - without MDM strategy	total	expected	hits	Raw p	Holm p	FDR
Purine Metabolism	74	3.04	8	0.00807	0.791	0.791
Tryptophan Metabolism	60	2.46	6	0.0314	1	1
Beta-Alanine Metabolism	34	1.39	4	0.0463	1	1
Caffeine Metabolism	24	0.984	3	0.0713	1	1
Aspartate Metabolism	35	1.44	3	0.17	1	1
Carnitine Synthesis	22	0.902	2	0.227	1	1
Oxidation of Branched Chain Fatty Acids	26	1.07	2	0.289	1	1
Phenylacetate Metabolism	9	0.369	1	0.315	1	1
Homocysteine Degradation	9	0.369	1	0.315	1	1
Mitochondrial Beta-Oxidation of Long Chain Saturated Fatty Acids	28	1.15	2	0.32	1	1
Urea Cycle	29	1.19	2	0.336	1	1
Malate-Aspartate Shuttle	10	0.41	1	0.343	1	1
Trehalose Degradation	11	0.451	1	0.371	1	1
Arginine and Proline Metabolism	53	2.17	3	0.372	1	1
Ammonia Recycling	32	1.31	2	0.381	1	1
Taurine and Hypotaurine Metabolism	12	0.492	1	0.397	1	1
Ketone Body Metabolism	13	0.533	1	0.422	1	1
Pyrimidine Metabolism	59	2.42	3	0.441	1	1
Nicotinate and Nicotinamide Metabolism	37	1.52	2	0.455	1	1
Galactose Metabolism	38	1.56	2	0.469	1	1
Beta Oxidation of Very Long Chain Fatty Acids	17	0.697	1	0.512	1	1
Spermidine and Spermine Biosynthesis	18	0.738	1	0.532	1	1
Methionine Metabolism	43	1.76	2	0.536	1	1
Histidine Metabolism	43	1.76	2	0.536	1	1
Fatty acid Metabolism	43	1.76	2	0.536	1	1
Butyrate Metabolism	19	0.779	1	0.552	1	1
Mitochondrial Electron Transport Chain	19	0.779	1	0.552	1	1
Vitamin B6 Metabolism	20	0.82	1	0.571	1	1
Riboflavin Metabolism	20	0.82	1	0.571	1	1
Betaine Metabolism	21	0.861	1	0.589	1	1
Glutamate Metabolism	49	2.01	2	0.609	1	1
Estrone Metabolism	24	0.984	1	0.638	1	1
Glycerolipid Metabolism	25	1.03	1	0.653	1	1
Phytanic Acid Peroxisomal Oxidation	26	1.07	1	0.668	1	1
Plasmalogen Synthesis	26	1.07	1	0.668	1	1
Mitochondrial Beta-Oxidation of Short Chain Saturated Fatty Acids	27	1.11	1	0.682	1	1
Pterine Biosynthesis	29	1.19	1	0.708	1	1
Glycine and Serine Metabolism	59	2.42	2	0.711	1	1
Starch and Sucrose Metabolism	31	1.27	1	0.732	1	1
Citric Acid Cycle	32	1.31	1	0.744	1	1
Bile Acid Biosynthesis	65	2.67	2	0.761	1	1
Fatty Acid Elongation In Mitochondria	35	1.44	1	0.775	1	1
Fatty Acid Biosynthesis	35	1.44	1	0.775	1	1
Tyrosine Metabolism	72	2.95	2	0.811	1	1
Steroid Biosynthesis	48	1.97	1	0.872	1	1
Warburg Effect	58	2.38	1	0.918	1	1
Valine, Leucine and Isoleucine Degradation	60	2.46	1	0.925	1	1
